# Supplementary material for: Allele mining of eukaryotic translation initiation factor genes in Prunus for the identification of new sources of resistance to sharka
Source: Sci Rep. 2023 Sep 14;13:15247. doi: 10.1038/s41598-023-42215-w (PMC10502034; doi:10.1038/s41598-023-42215-w)
Supplement: Supplementary file 1 — Supplementary Tables. [file 41598_2023_42215_MOESM1_ESM.xlsx]

## Sheet: Feuil1
Supplementary Dataset for 'Allele mining of eukaryotic translation initiation factor genes in Prunus for the identification of new sources of resistance to sharka'
David Tricon 1,2 Ŧ, Julie Faivre d’Arcier 1,2 Ŧ Ŧ, Jean-Philippe Eyquard 1,2, Shuo Liu 1,2,3, Stéphane Decroocq1,2, Aurélie Chague 1,2, Weisheng Liu 3, Gulnara Balakishiyeva 4, Alamdar Mammadov4, Timur Turdiev 5, Tatiana Kostritsyna 6, Bayram M. Asma 7, Zeynal Akparov 8, Véronique Decroocq 1,2 *

## Sheet: Table S1
Table S1: List of the accessions used in this study. For each accession, the provider of the sample (when concerned), the geographic origin, the classification in the Prunus genus taxonomy, the group classification used in this study and the eiF4E and eIFiso4E haplotypes retrieved are indicated. Two haplotypes for one gene indicate that the accession is heterozygous. 'Not available' means no sequ…
Accession name (this paper)	Registered name or local name	Accession number at provider's location	Provider	Continent of origin	Geographic area of origin	Country of initial sampling	City, region of initial sampling (if known)	Subgenera/Section	Prunus species	Main group (this paper)	Subgroup (this paper)	EIFiso4E haplotypes (this paper)	EIF4E haplotypes (this paper)
Amygdalus_reference	Aï		INRAE, PACA, URGAFL, Avignon (France)	Europe	Western Europe	France		Amygdalus	Prunus dulcis	Amygdalus	almond crop species	eIFiso4E_Amy_P00	eIF4E_Amy_P00
Armeniaca_reference	Moniqui	A550	INRAE, PACA, URGAFL, Avignon (France)	Europe	Western Europe	Spain		Armeniaca	Prunus armeniaca	Armeniaca	apricot crop species	eIFiso4E_Arm_P00	eIF4E_Arm_P00
AZ_001			Institute of Genomic Ressources, Baku (Baku region, Azerbaïjan)	Asia	Irano-caucasian	Azerbaïjan		Amygdalus	Prunus dulcis	Amygdalus	almond crop species	eIFiso4E_Amy_P01/eIFiso4E_Amy_P02	eIF4E_Amy_P01
AZ_002			Institute of Genomic Ressources, Baku (Baku region, Azerbaïjan)	Asia	Irano-caucasian	Azerbaïjan		Amygdalus	Prunus persica	Persica	peach crop species	eIFiso4E_Per_P00	eIF4E_Per_P00
AZ_003			Institute of Genomic Ressources, Baku (Baku region, Azerbaïjan)	Asia	Irano-caucasian	Azerbaïjan		Amygdalus	Prunus persica	Persica	peach crop species	eIFiso4E_Per_P00	eIF4E_Per_P00
AZ_003_1			Institute of Genomic Ressources, Baku (Baku region, Azerbaïjan)	Asia	Irano-caucasian	Azerbaïjan		Amygdalus	Prunus persica	Persica	peach crop species	eIFiso4E_Per_P00	eIF4E_Per_P00
AZ_004			Institute of Genomic Ressources, Baku (Baku region, Azerbaïjan)	Asia	Irano-caucasian	Azerbaïjan		Amygdalus	Prunus dulcis	Amygdalus	almond crop species	eIFiso4E_Amy_P01	eIF4E_Amy_P02
AZ_005			Institute of Genomic Ressources, Baku (Baku region, Azerbaïjan)	Asia	Irano-caucasian	Azerbaïjan		Armeniaca	Prunus armeniaca	Armeniaca	apricot crop species	not available	eIF4E_Arm_P00
AZ_007			Institute of Genomic Ressources, Baku (Baku region, Azerbaïjan)	Asia	Irano-caucasian	Azerbaïjan		Amygdalus	Prunus dulcis	Amygdalus	almond crop species	eIFiso4E_Amy_P01	eIF4E_Amy_P00
AZ_009	Chernomorskiy ukrainia 2		Institute of Genomic Ressources, Baku (Baku region, Azerbaïjan)	Asia	Irano-caucasian	Azerbaïjan		Amygdalus	Prunus dulcis	Amygdalus	almond crop species	eIFiso4E_Amy_P02	eIF4E_Amy_P00
AZ_010	Nikitskiy ukrainia 62		Institute of Genomic Ressources, Baku (Baku region, Azerbaïjan)	Asia	Irano-caucasian	Azerbaïjan		Amygdalus	Prunus dulcis	Amygdalus	almond crop species	eIFiso4E_Amy_P01	eIF4E_Amy_P01/eIF4E_Amy_P03
AZ_011	Yaltinskiy ukrainia 44		Institute of Genomic Ressources, Baku (Baku region, Azerbaïjan)	Asia	Irano-caucasian	Azerbaïjan		Amygdalus	Prunus dulcis	Amygdalus	almond crop species	eIFiso4E_Amy_P01	eIF4E_Amy_P00
AZ_012	Primorskiy ukrainia 5		Institute of Genomic Ressources, Baku (Baku region, Azerbaïjan)	Asia	Irano-caucasian	Azerbaïjan		Amygdalus	Prunus dulcis	Amygdalus	almond crop species	eIFiso4E_Amy_P01/eIFiso4E_Amy_P02	eIF4E_Amy_P01
AZ_014	Aboutabili apricot		Nakhchivan Botanical Garden (Nakhchivan, Azerbaijan)	Asia	Irano-caucasian	Azerbaïjan		Armeniaca	Prunus armeniaca	Armeniaca	apricot crop species	eIFiso4E_Arm_P00	eIF4E_Arm_P00
AZ_015	Aggh Arik		Nakhchivan Botanical Garden (Nakhchivan, Azerbaijan)	Asia	Irano-caucasian	Azerbaïjan		Armeniaca	Prunus armeniaca	Armeniaca	apricot crop species	eIFiso4E_Arm_P00	eIF4E_Arm_P00
AZ_016	Novrash peach		Nakhchivan Botanical Garden (Nakhchivan, Azerbaijan)	Asia	Irano-caucasian	Azerbaïjan		Amygdalus	Prunus persica	Persica	peach crop species	eIFiso4E_Per_P00	not available
AZ_017	Svgrayi badam		Nakhchivan Botanical Garden (Nakhchivan, Azerbaijan)	Asia	Irano-caucasian	Azerbaïjan		Amygdalus	Prunus dulcis	Amygdalus	almond crop species	eIFiso4E_Amy_P00/eIFiso4E_Amy_P04	eIF4E_Amy_P00
AZ_018	Dash badam		Nakhchivan Botanical Garden (Nakhchivan, Azerbaijan)	Asia	Irano-caucasian	Azerbaïjan		Amygdalus	Prunus dulcis	Amygdalus	almond crop species	eIFiso4E_Amy_P01/eIFiso4E_Amy_P05	eIF4E_Amy_P00
AZ_019	Pisté badam_1		Nakhchivan Botanical Garden (Nakhchivan, Azerbaijan)	Asia	Irano-caucasian	Azerbaïjan		Amygdalus	Prunus dulcis	Amygdalus	almond crop species	eIFiso4E_Amy_P01/eIFiso4E_Amy_P06	eIF4E_Amy_P00
AZ_019_6			Nakhchivan Botanical Garden (Nakhchivan, Azerbaijan)	Asia	Irano-caucasian	Azerbaïjan		Amygdalus	Prunus dulcis	Amygdalus	almond crop species	eIFiso4E_Amy_P00	eIF4E_Amy_P00
AZ_020	Pisté badam_2		Nakhchivan Botanical Garden (Nakhchivan, Azerbaijan)	Asia	Irano-caucasian	Azerbaïjan		Amygdalus	Prunus dulcis	Amygdalus	almond crop species	eIFiso4E_Amy_P00	eIF4E_Amy_P00
AZ_021	Sissin badam		Nakhchivan Botanical Garden (Nakhchivan, Azerbaijan)	Asia	Irano-caucasian	Azerbaïjan		Amygdalus	Prunus dulcis	Amygdalus	almond crop species	eIFiso4E_Amy_P01/eIFiso4E_Amy_P07	eIF4E_Amy_P00
AZ_022			Nakhchivan Botanical Garden (Nakhchivan, Azerbaijan)	Asia	Irano-caucasian	Azerbaïjan		Armeniaca	Prunus armeniaca	Armeniaca	apricot crop species	eIFiso4E_Arm_P01	eIF4E_Arm_P00
AZ_039			Nakhchivan Botanical Garden (Nakhchivan, Azerbaijan)	Asia	Irano-caucasian	Azerbaïjan		Amygdalus	Prunus dulcis	Amygdalus	almond crop species	not available	eIF4E_Amy_P04/eIF4E_Amy_P05
AZ_040			Nakhchivan Botanical Garden (Nakhchivan, Azerbaijan)	Asia	Irano-caucasian	Azerbaïjan		Amygdalus	Prunus dulcis	Amygdalus	almond crop species	eIFiso4E_Amy_P05/eIFiso4E_Amy_P07	eIF4E_Amy_P00
AZ_041			Nakhchivan Botanical Garden (Nakhchivan, Azerbaijan)	Asia	Irano-caucasian	Azerbaïjan		Amygdalus	Prunus persica	Persica	peach crop species	eIFiso4E_Per_P00	eIF4E_Per_P03
AZ_042			Nakhchivan Botanical Garden (Nakhchivan, Azerbaijan)	Asia	Irano-caucasian	Azerbaïjan		Amygdalus	Prunus persica	Persica	peach crop species	eIFiso4E_Per_P00	eIF4E_Per_P00
AZ_044				Asia	Irano-caucasian	Azerbaïjan	Nakhchivan (Azerbaijan)	Armeniaca	Prunus armeniaca	Armeniaca	apricot crop species	not available	eIF4E_Arm_P00
AZ_045				Asia	Irano-caucasian	Azerbaïjan	Nakhchivan (Azerbaijan)	Armeniaca	Prunus armeniaca	Armeniaca	apricot crop species	eIFiso4E_Arm_P00	eIF4E_Arm_P00
AZ_046				Asia	Irano-caucasian	Azerbaïjan	Nakhchivan (Azerbaijan)	Armeniaca	Prunus armeniaca	Armeniaca	apricot crop species	eIFiso4E_Arm_P00	eIF4E_Arm_P00
AZ_047				Asia	Irano-caucasian	Azerbaïjan	Nakhchivan (Azerbaijan)	Armeniaca	Prunus armeniaca	Armeniaca	apricot crop species	eIFiso4E_Arm_P00	eIF4E_Arm_P00
AZ_052				Asia	Irano-caucasian	Azerbaïjan	Ordubad (Nakhchivan, Azerbaijan)	Armeniaca	Prunus armeniaca	Armeniaca	apricot crop species	eIFiso4E_Arm_P01	eIF4E_Arm_P00
AZ_053				Asia	Irano-caucasian	Azerbaïjan	Ordubad (Nakhchivan, Azerbaijan)	Amygdalus	Prunus persica	Persica	peach crop species	eIFiso4E_Per_P00	eIF4E_Per_P00
AZ_055				Asia	Irano-caucasian	Azerbaïjan	Quba (Baku region, Azerbaijan)	Amygdalus	Prunus persica	Persica	peach crop species	not available	eIF4E_Per_P00
AZ_067				Asia	Irano-caucasian	Azerbaïjan	Lerik (Talysh region, Azerbaijan)	Amygdalus	Prunus persica	Persica	peach crop species	eIFiso4E_Per_P00	eIF4E_Per_P00
AZ_068				Asia	Irano-caucasian	Azerbaïjan	Lerik (Talysh region, Azerbaijan)	Amygdalus	Prunus persica	Persica	peach crop species	eIFiso4E_Per_P00	eIF4E_Per_P00
AZ_069				Asia	Irano-caucasian	Azerbaïjan	Lerik (Talysh region, Azerbaijan)	Armeniaca	Prunus armeniaca	Armeniaca	apricot crop species	eIFiso4E_Arm_P01	eIF4E_Arm_P06
AZ_071				Asia	Irano-caucasian	Azerbaïjan	Lerik (Talysh region, Azerbaijan)	Armeniaca	Prunus armeniaca	Armeniaca	apricot crop species	eIFiso4E_Arm_P00	eIF4E_Arm_P06
AZ_072				Asia	Irano-caucasian	Azerbaïjan	Lerik (Talysh region, Azerbaijan)	Armeniaca	Prunus armeniaca	Armeniaca	apricot crop species	eIFiso4E_Arm_P01	eIF4E_Arm_P06/eIF4E_Arm_P07
AZ_073				Asia	Irano-caucasian	Azerbaïjan	Lerik (Talysh region, Azerbaijan)	Armeniaca	Prunus armeniaca	Armeniaca	apricot crop species	eIFiso4E_Arm_P01	eIF4E_Arm_P06
AZ_074				Asia	Irano-caucasian	Azerbaïjan	Lerik (Talysh region, Azerbaijan)	Armeniaca	Prunus armeniaca	Armeniaca	apricot crop species	eIFiso4E_Arm_P01	eIF4E_Arm_P06
AZ_076				Asia	Irano-caucasian	Azerbaïjan	Lerik (Talysh region, Azerbaijan)	Armeniaca	Prunus armeniaca	Armeniaca	apricot crop species	eIFiso4E_Arm_P00/eIFiso4E_Arm_P03	eIF4E_Arm_P06/eIF4E_Arm_P07
AZ_077				Asia	Irano-caucasian	Azerbaïjan	Lerik (Talysh region, Azerbaijan)	Armeniaca	Prunus armeniaca	Armeniaca	apricot crop species	eIFiso4E_Arm_P01	eIF4E_Arm_P06
AZ_078				Asia	Irano-caucasian	Azerbaïjan	Lerik (Talysh region, Azerbaijan)	Armeniaca	Prunus armeniaca	Armeniaca	apricot crop species	eIFiso4E_Arm_P01	eIF4E_Arm_P03
AZ_079				Asia	Irano-caucasian	Azerbaïjan	Lerik (Talysh region, Azerbaijan)	Armeniaca	Prunus armeniaca	Armeniaca	apricot crop species	eIFiso4E_Arm_P00	eIF4E_Arm_P06
AZ_080				Asia	Irano-caucasian	Azerbaïjan	Abseran peninsula (Baku region, Azerbaijan)	Armeniaca	Prunus armeniaca	Armeniaca	apricot crop species	eIFiso4E_Arm_P01	eIF4E_Arm_P06
AZ_081				Asia	Irano-caucasian	Azerbaïjan	Goranboy (Ganja region, Azerbaijan)	Amygdalus	Prunus persica	Persica	peach crop species	eIFiso4E_Per_P00	eIF4E_Per_P00
AZ_082				Asia	Irano-caucasian	Azerbaïjan	Sheki Genofond (Sheki region, Azerbaijan)	Amygdalus	Prunus persica	Persica	peach crop species	eIFiso4E_Per_P00	eIF4E_Per_P00
AZ_083				Asia	Irano-caucasian	Azerbaïjan	Sheki Genofond (Sheki region, Azerbaijan)	Amygdalus	Prunus persica	Persica	peach crop species	eIFiso4E_Per_P00	eIF4E_Per_P00
AZ_085				Asia	Irano-caucasian	Azerbaïjan	Sheki Genofond (Sheki region, Azerbaijan)	Amygdalus	Prunus persica	Persica	peach crop species	eIFiso4E_Per_P00	eIF4E_Per_P00
AZ_087		IGR2009_1	Institute of Genomic Ressources, Baku (Baku region, Azerbaïjan)	Asia	Irano-caucasian	Azerbaïjan		Amygdalus	Prunus persica	Persica	peach crop species	eIFiso4E_Per_P00	not available
AZ_092				Asia	Irano-caucasian	Azerbaïjan	Sheki Genofond (Sheki region, Azerbaijan)	Amygdalus	Prunus persica	Persica	peach crop species	eIFiso4E_Per_P01	eIF4E_Per_P00
AZ_093				Asia	Irano-caucasian	Azerbaïjan	Sheki Genofond (Sheki region, Azerbaijan)	Amygdalus	Prunus persica	Persica	peach crop species	eIFiso4E_Per_P00	not available
AZ_098				Asia	Irano-caucasian	Azerbaïjan	Sheki Genofond (Sheki region, Azerbaijan)	Amygdalus	Prunus persica	Persica	peach crop species	eIFiso4E_Per_P00	eIF4E_Per_P00
AZ_102				Asia	Irano-caucasian	Azerbaïjan	Lahic village (Sheki region, Azerbaijan)	Amygdalus	Prunus persica	Persica	peach crop species	eIFiso4E_Per_P00	not available
AZ_103				Asia	Irano-caucasian	Azerbaïjan	Goranboy (Ganja region, Azerbaijan)	Armeniaca	Prunus armeniaca	Armeniaca	apricot crop species	eIFiso4E_Arm_P00	eIF4E_Arm_P01/eIF4E_Arm_P02
AZ_104				Asia	Irano-caucasian	Azerbaïjan	Goranboy (Ganja region, Azerbaijan)	Armeniaca	Prunus armeniaca	Armeniaca	apricot crop species	eIFiso4E_Arm_P00	eIF4E_Arm_P00
AZ_105				Asia	Irano-caucasian	Azerbaïjan	Ganja (Ganja region, Azerbaijan)	Amygdalus	Prunus persica	Persica	peach crop species	eIFiso4E_Per_P00	eIF4E_Per_P01
AZ_109				Asia	Irano-caucasian	Azerbaïjan	Lahic village (Sheki region, Azerbaijan)	Armeniaca	Prunus armeniaca	Armeniaca	apricot crop species	eIFiso4E_Arm_P01	eIF4E_Arm_P00
AZ_173			Institute of Genomic Ressources, Baku (Baku region, Azerbaïjan)	Asia	Irano-caucasian	Azerbaïjan		Amygdalus	Prunus persica	Persica	peach crop species	eIFiso4E_Per_P00	eIF4E_Per_P00/eIF4E_Per_P02
AZ_174			Institute of Genomic Ressources, Baku (Baku region, Azerbaïjan)	Asia	Irano-caucasian	Azerbaïjan		Amygdalus	Prunus persica	Persica	peach crop species	eIFiso4E_Per_P00	eIF4E_Per_P00
AZ_175		3_1/5	Institute of Genomic Ressources, Baku (Baku region, Azerbaïjan)	Asia	Irano-caucasian	Azerbaïjan		Amygdalus	Prunus dulcis	Amygdalus	almond crop species	eIFiso4E_Amy_P02	eIF4E_Amy_P00/eIF4E_Amy_P01
AZ_176		11	Institute of Genomic Ressources, Baku (Baku region, Azerbaïjan)	Asia	Irano-caucasian	Azerbaïjan		Amygdalus	Prunus dulcis	Amygdalus	almond crop species	eIFiso4E_Amy_P02/eIFiso4E_Amy_P03	eIF4E_Amy_P00
AZ_177		19_1/3	Institute of Genomic Ressources, Baku (Baku region, Azerbaïjan)	Asia	Irano-caucasian	Azerbaïjan		Amygdalus	Prunus dulcis	Amygdalus	almond crop species	eIFiso4E_Amy_P02	eIF4E_Amy_P00
AZ_178		26_4/7	Institute of Genomic Ressources, Baku (Baku region, Azerbaïjan)	Asia	Irano-caucasian	Azerbaïjan		Amygdalus	Prunus dulcis	Amygdalus	almond crop species	eIFiso4E_Amy_P02	eIF4E_Amy_P00/eIF4E_Amy_P01
AZ_180		0-42	Institute of Genomic Ressources, Baku (Baku region, Azerbaïjan)	Asia	Irano-caucasian	Azerbaïjan		Amygdalus	Prunus dulcis	Amygdalus	almond crop species	eIFiso4E_Amy_P01/eIFiso4E_Amy_P02	eIF4E_Amy_P01
AZ_181		3/10	Institute of Genomic Ressources, Baku (Baku region, Azerbaïjan)	Asia	Irano-caucasian	Azerbaïjan		Amygdalus	Prunus dulcis	Amygdalus	almond crop species	eIFiso4E_Amy_P01	eIF4E_Amy_P00
AZ_182		3/9	Institute of Genomic Ressources, Baku (Baku region, Azerbaïjan)	Asia	Irano-caucasian	Azerbaïjan		Amygdalus	Prunus dulcis	Amygdalus	almond crop species	eIFiso4E_Amy_P01	eIF4E_Amy_P00
AZ_183		4/8	Institute of Genomic Ressources, Baku (Baku region, Azerbaïjan)	Asia	Irano-caucasian	Azerbaïjan		Amygdalus	Prunus dulcis	Amygdalus	almond crop species	eIFiso4E_Amy_P01	eIF4E_Amy_P00/eIF4E_Amy_P06
AZ_184		5/1	Institute of Genomic Ressources, Baku (Baku region, Azerbaïjan)	Asia	Irano-caucasian	Azerbaïjan		Amygdalus	Prunus dulcis	Amygdalus	almond crop species	eIFiso4E_Amy_P01	eIF4E_Amy_P00
AZ_185		4/2	Institute of Genomic Ressources, Baku (Baku region, Azerbaïjan)	Asia	Irano-caucasian	Azerbaïjan		Amygdalus	Prunus dulcis	Amygdalus	almond crop species	eIFiso4E_Amy_P01	eIF4E_Amy_P00/eIF4E_Amy_P01
AZ_186		4/3	Institute of Genomic Ressources, Baku (Baku region, Azerbaïjan)	Asia	Irano-caucasian	Azerbaïjan		Amygdalus	Prunus dulcis	Amygdalus	almond crop species	not available	eIF4E_Amy_P00/eIF4E_Amy_P01
AZ_187		4/4	Institute of Genomic Ressources, Baku (Baku region, Azerbaïjan)	Asia	Irano-caucasian	Azerbaïjan		Amygdalus	Prunus dulcis	Amygdalus	almond crop species	eIFiso4E_Amy_P01	eIF4E_Amy_P00/eIF4E_Amy_P01
AZ_188		1/9	Institute of Genomic Ressources, Baku (Baku region, Azerbaïjan)	Asia	Irano-caucasian	Azerbaïjan		Amygdalus	Prunus dulcis	Amygdalus	almond crop species	eIFiso4E_Amy_P02	eIF4E_Amy_P00
AZ_191				Asia	Irano-caucasian	Azerbaïjan	Lahic village (Sheki region, Azerbaijan)	Armeniaca	Prunus armeniaca	Armeniaca	apricot crop species	eIFiso4E_Arm_P00	eIF4E_Arm_P00
AZ_194				Asia	Irano-caucasian	Azerbaïjan	Badamli village (Nakhchivan, Azerbaijan)	Amygdalus	Prunus dulcis	Amygdalus	almond crop species	eIFiso4E_Amy_P01	eIF4E_Amy_P00
AZ_195				Asia	Irano-caucasian	Azerbaïjan	Badamli village (Nakhchivan, Azerbaijan)	Amygdalus	Prunus dulcis	Amygdalus	almond crop species	eIFiso4E_Amy_P01	eIF4E_Amy_P00
AZ_199				Asia	Irano-caucasian	Azerbaïjan	Badamli village (Nakhchivan, Azerbaijan)	Amygdalus	Prunus dulcis	Amygdalus	almond crop species	eIFiso4E_Amy_P00	eIF4E_Amy_P00
AZ_200				Asia	Irano-caucasian	Azerbaïjan	Badamli village (Nakhchivan, Azerbaijan)	Armeniaca	Prunus armeniaca	Armeniaca	apricot crop species	eIFiso4E_Arm_P00	eIF4E_Arm_P00
AZ_201				Asia	Irano-caucasian	Azerbaïjan	Badamli village (Nakhchivan, Azerbaijan)	Armeniaca	Prunus armeniaca	Armeniaca	apricot crop species	eIFiso4E_Arm_P00	eIF4E_Arm_P00
AZ_201_1				Asia	Irano-caucasian	Azerbaïjan	Badamli village (Nakhchivan, Azerbaijan)	Armeniaca	Prunus armeniaca	Armeniaca	apricot crop species	eIFiso4E_Arm_P00	eIF4E_Arm_P00
AZ_201_2				Asia	Irano-caucasian	Azerbaïjan	Badamli village (Nakhchivan, Azerbaijan)	Armeniaca	Prunus armeniaca	Armeniaca	apricot crop species	eIFiso4E_Arm_P00	eIF4E_Arm_P00
AZ_202_1				Asia	Irano-caucasian	Azerbaïjan	Ayrinc mountains (Nakhchivan, Azerbaijan)	Amygdalus	Prunus fenzliana	Amygdalus	almond related species	eIFiso4E_Amy_P07	eIF4E_Amy_P00/eIF4E_Amy_P20
AZ_202_6				Asia	Irano-caucasian	Azerbaïjan	Ayrinc mountains (Nakhchivan, Azerbaijan)	Amygdalus	Prunus fenzliana	Amygdalus	almond related species	eIFiso4E_Amy_P01	eIF4E_Amy_P20
AZ_203_4				Asia	Irano-caucasian	Azerbaïjan	Ayrinc mountains (Nakhchivan, Azerbaijan)	Amygdalus	Prunus fenzliana	Amygdalus	almond related species	eIFiso4E_Amy_P07	eIF4E_Amy_P00/eIF4E_Amy_P20
AZ_203_5				Asia	Irano-caucasian	Azerbaïjan	Ayrinc mountains (Nakhchivan, Azerbaijan)	Amygdalus	Prunus fenzliana	Amygdalus	almond related species	eIFiso4E_Amy_P07/eIFiso4E_Amy_P12	eIF4E_Amy_P20
AZ_204_1				Asia	Irano-caucasian	Azerbaïjan	Ayrinc mountains (Nakhchivan, Azerbaijan)	Amygdalus	Prunus fenzliana	Amygdalus	almond related species	eIFiso4E_Amy_P07	eIF4E_Amy_P00/eIF4E_Amy_P20
AZ_204_4				Asia	Irano-caucasian	Azerbaïjan	Ayrinc mountains (Nakhchivan, Azerbaijan)	Amygdalus	Prunus fenzliana	Amygdalus	almond related species	eIFiso4E_Amy_P07/eIFiso4E_Amy_P12	eIF4E_Amy_P00/eIF4E_Amy_P20
AZ_205_4				Asia	Irano-caucasian	Azerbaïjan	Ayrinc mountains (Nakhchivan, Azerbaijan)	Amygdalus	Prunus fenzliana	Amygdalus	almond related species	eIFiso4E_Amy_P07	eIF4E_Amy_P20
AZ_206_4				Asia	Irano-caucasian	Azerbaïjan	Ayrinc mountains (Nakhchivan, Azerbaijan)	Amygdalus	Prunus fenzliana	Amygdalus	almond related species	eIFiso4E_Amy_P07	eIF4E_Amy_P20
AZ_207_1				Asia	Irano-caucasian	Azerbaïjan	Ayrinc mountains (Nakhchivan, Azerbaijan)	Amygdalus	Prunus fenzliana	Amygdalus	almond related species	eIFiso4E_Amy_P01/eIFiso4E_Amy_P07	eIF4E_Amy_P20/eIF4E_Amy_P23
AZ_207_4				Asia	Irano-caucasian	Azerbaïjan	Ayrinc mountains (Nakhchivan, Azerbaijan)	Amygdalus	Prunus fenzliana	Amygdalus	almond related species	eIFiso4E_Amy_P07	eIF4E_Amy_P00/eIF4E_Amy_P20
AZ_209_2				Asia	Irano-caucasian	Azerbaïjan	Ayrinc mountains (Nakhchivan, Azerbaijan)	Amygdalus	Prunus fenzliana	Amygdalus	almond related species	eIFiso4E_Amy_P01/eIFiso4E_Amy_P07	eIF4E_Amy_P00/eIF4E_Amy_P20
AZ_209_5				Asia	Irano-caucasian	Azerbaïjan	Ayrinc mountains (Nakhchivan, Azerbaijan)	Amygdalus	Prunus fenzliana	Amygdalus	almond related species	eIFiso4E_Amy_P12	eIF4E_Amy_P00
AZ_210_1				Asia	Irano-caucasian	Azerbaïjan	Ayrinc mountains (Nakhchivan, Azerbaijan)	Amygdalus	Prunus fenzliana	Amygdalus	almond related species	eIFiso4E_Amy_P07	eIF4E_Amy_P00
AZ_210_2				Asia	Irano-caucasian	Azerbaïjan	Ayrinc mountains (Nakhchivan, Azerbaijan)	Amygdalus	Prunus fenzliana	Amygdalus	almond related species	eIFiso4E_Amy_P01/eIFiso4E_Amy_P07	eIF4E_Amy_P00/eIF4E_Amy_P24
AZ_210_4				Asia	Irano-caucasian	Azerbaïjan	Ayrinc mountains (Nakhchivan, Azerbaijan)	Amygdalus	Prunus fenzliana	Amygdalus	almond related species	eIFiso4E_Amy_P01/eIFiso4E_Amy_P07	eIF4E_Amy_P00/eIF4E_Amy_P20
AZ_211_11				Asia	Irano-caucasian	Azerbaïjan	Ayrinc mountains (Nakhchivan, Azerbaijan)	Amygdalus	Prunus fenzliana	Amygdalus	almond related species	eIFiso4E_Amy_P01/eIFiso4E_Amy_P12	eIF4E_Amy_P00
AZ_211_12				Asia	Irano-caucasian	Azerbaïjan	Ayrinc mountains (Nakhchivan, Azerbaijan)	Amygdalus	Prunus fenzliana	Amygdalus	almond related species	eIFiso4E_Amy_P01/eIFiso4E_Amy_P12	eIF4E_Amy_P00/eIF4E_Amy_P20
AZ_211_4				Asia	Irano-caucasian	Azerbaïjan	Ayrinc mountains (Nakhchivan, Azerbaijan)	Amygdalus	Prunus fenzliana	Amygdalus	almond related species	eIFiso4E_Amy_P07/eIFiso4E_Amy_P12	eIF4E_Amy_P00
AZ_213_1				Asia	Irano-caucasian	Azerbaïjan	Ayrinc mountains (Nakhchivan, Azerbaijan)	Amygdalus	Prunus fenzliana	Amygdalus	almond related species	eIFiso4E_Amy_P01/eIFiso4E_Amy_P07	eIF4E_Amy_P20
AZ_214_4				Asia	Irano-caucasian	Azerbaïjan	Ayrinc mountains (Nakhchivan, Azerbaijan)	Amygdalus	Prunus fenzliana	Amygdalus	almond related species	eIFiso4E_Amy_P07/eIFiso4E_Amy_P12	eIF4E_Amy_P20
AZ_215_1				Asia	Irano-caucasian	Azerbaïjan	Ayrinc mountains (Nakhchivan, Azerbaijan)	Amygdalus	Prunus fenzliana	Amygdalus	almond related species	eIFiso4E_Amy_P07	eIF4E_Amy_P25/eIF4E_Amy_P26
AZ_216_2				Asia	Irano-caucasian	Azerbaïjan	Ayrinc mountains (Nakhchivan, Azerbaijan)	Amygdalus	Prunus fenzliana	Amygdalus	almond related species	eIFiso4E_Amy_P07	eIF4E_Amy_P00/eIF4E_Amy_P20
AZ_216_3				Asia	Irano-caucasian	Azerbaïjan	Ayrinc mountains (Nakhchivan, Azerbaijan)	Amygdalus	Prunus fenzliana	Amygdalus	almond related species	eIFiso4E_Amy_P01/eIFiso4E_Amy_P07	eIF4E_Amy_P00/eIF4E_Amy_P27
AZ_217_1				Asia	Irano-caucasian	Azerbaïjan	Ayrinc mountains (Nakhchivan, Azerbaijan)	Amygdalus	Prunus fenzliana	Amygdalus	almond related species	eIFiso4E_Amy_P07	eIF4E_Amy_P00
AZ_217_2				Asia	Irano-caucasian	Azerbaïjan	Ayrinc mountains (Nakhchivan, Azerbaijan)	Amygdalus	Prunus fenzliana	Amygdalus	almond related species	eIFiso4E_Amy_P01/eIFiso4E_Amy_P07	eIF4E_Amy_P00/eIF4E_Amy_P27
AZ_218				Asia	Irano-caucasian	Azerbaïjan	Ayrinc mountains (Nakhchivan, Azerbaijan)	Amygdalus	Prunus fenzliana	Amygdalus	almond related species	eIFiso4E_Amy_P07	eIF4E_Amy_P00
AZ_219_1				Asia	Irano-caucasian	Azerbaïjan	Ayrinc mountains (Nakhchivan, Azerbaijan)	Amygdalus	Prunus fenzliana	Amygdalus	almond related species	eIFiso4E_Amy_P01/eIFiso4E_Amy_P07	eIF4E_Amy_P00/eIF4E_Amy_P27
AZ_219_2				Asia	Irano-caucasian	Azerbaïjan	Ayrinc mountains (Nakhchivan, Azerbaijan)	Amygdalus	Prunus fenzliana	Amygdalus	almond related species	eIFiso4E_Amy_P07	eIF4E_Amy_P00
AZ_220_3				Asia	Irano-caucasian	Azerbaïjan	Ayrinc mountains (Nakhchivan, Azerbaijan)	Amygdalus	Prunus fenzliana	Amygdalus	almond related species	eIFiso4E_Amy_P16/eIFiso4E_Amy_P17	eIF4E_Amy_P20/eIF4E_Amy_P27
AZ_220_9				Asia	Irano-caucasian	Azerbaïjan	Ayrinc mountains (Nakhchivan, Azerbaijan)	Amygdalus	Prunus fenzliana	Amygdalus	almond related species	eIFiso4E_Amy_P07/eIFiso4E_Amy_P17	eIF4E_Amy_P00/eIF4E_Amy_P27
AZ_221				Asia	Irano-caucasian	Azerbaïjan	Ayrinc mountains (Nakhchivan, Azerbaijan)	Amygdalus	Prunus fenzliana	Amygdalus	almond related species	eIFiso4E_Amy_P07	eIF4E_Amy_P20
AZ_221_4				Asia	Irano-caucasian	Azerbaïjan	Ayrinc mountains (Nakhchivan, Azerbaijan)	Amygdalus	Prunus fenzliana	Amygdalus	almond related species	eIFiso4E_Amy_P07	eIF4E_Amy_P00/eIF4E_Amy_P20
AZ_223_5_1				Asia	Irano-caucasian	Azerbaïjan	Ayrinc mountains (Nakhchivan, Azerbaijan)	Armeniaca	Prunus armeniaca	Armeniaca	apricot crop species	eIFiso4E_Arm_P00	eIF4E_Arm_P00
AZ_223_5_3				Asia	Irano-caucasian	Azerbaïjan	Ayrinc mountains (Nakhchivan, Azerbaijan)	Armeniaca	Prunus armeniaca	Armeniaca	apricot crop species	eIFiso4E_Arm_P00	eIF4E_Arm_P00
AZ_224				Asia	Irano-caucasian	Azerbaïjan	Ayrinc mountains (Nakhchivan, Azerbaijan)	Armeniaca	Prunus armeniaca	Armeniaca	apricot crop species	eIFiso4E_Arm_P00	eIF4E_Arm_P03
AZ_226	Pisté Badam_1		Nakhchivan Botanical Garden (Nakhchivan, Azerbaijan)	Asia	Irano-caucasian	Azerbaïjan		Amygdalus	Prunus dulcis	Amygdalus	almond crop species	eIFiso4E_Amy_P02/eIFiso4E_Amy_P05	eIF4E_Amy_P00/eIF4E_Amy_P07
AZ_227	Pisté Badam_2		Nakhchivan Botanical Garden (Nakhchivan, Azerbaijan)	Asia	Irano-caucasian	Azerbaïjan		Amygdalus	Prunus dulcis	Amygdalus	almond crop species	eIFiso4E_Amy_P01/eIFiso4E_Amy_P02	eIF4E_Amy_P00
AZ_228	Pisté Badam_3		Nakhchivan Botanical Garden (Nakhchivan, Azerbaijan)	Asia	Irano-caucasian	Azerbaïjan		Amygdalus	Prunus dulcis	Amygdalus	almond crop species	not available	eIF4E_Amy_P00
AZ_229	Pisté Badam_4		Nakhchivan Botanical Garden (Nakhchivan, Azerbaijan)	Asia	Irano-caucasian	Azerbaïjan		Amygdalus	Prunus dulcis	Amygdalus	almond crop species	eIFiso4E_Amy_P00/eIFiso4E_Amy_P08	eIF4E_Amy_P06/eIF4E_Amy_P08
AZ_233	Pisté Badam_8		Nakhchivan Botanical Garden (Nakhchivan, Azerbaijan)	Asia	Irano-caucasian	Azerbaïjan		Amygdalus	Prunus dulcis	amygdalus	almond crop species	eIFiso4E_Amy_P00	eIF4E_Amy_P00
AZ_234			Nakhchivan Botanical Garden (Nakhchivan, Azerbaijan)	Asia	Irano-caucasian	Azerbaïjan		Amygdalus	Prunus dulcis	Amygdalus	almond crop species	eIFiso4E_Amy_P02/eIFiso4E_Amy_P09	eIF4E_Amy_P00
AZ_235			Nakhchivan Botanical Garden (Nakhchivan, Azerbaijan)	Asia	Irano-caucasian	Azerbaïjan		Amygdalus	Prunus dulcis	Amygdalus	almond crop species	eIFiso4E_Amy_P01/eIFiso4E_Amy_P05	eIF4E_Amy_P00
AZ_236	Safi		Nakhchivan Botanical Garden (Nakhchivan, Azerbaijan)	Asia	Irano-caucasian	Azerbaïjan		Amygdalus	Prunus dulcis	Amygdalus	almond crop species	eIFiso4E_Amy_P00	eIF4E_Amy_P00
AZ_238	Ida		Nakhchivan Botanical Garden (Nakhchivan, Azerbaijan)	Asia	Irano-caucasian	Azerbaïjan		Amygdalus	Prunus dulcis	Amygdalus	almond crop species	eIFiso4E_Amy_P00/eIFiso4E_Amy_P05	eIF4E_Amy_P00/eIF4E_Amy_P09
AZ_243			Nakhchivan Botanical Garden (Nakhchivan, Azerbaijan)	Asia	Irano-caucasian	Azerbaïjan		Armeniaca	Prunus armeniaca	Armeniaca	apricot crop species	eIFiso4E_Arm_P00	eIF4E_Arm_P00/eIF4E_Arm_P04
AZ_244			Nakhchivan Botanical Garden (Nakhchivan, Azerbaijan)	Asia	Irano-caucasian	Azerbaïjan		Armeniaca	Prunus armeniaca	Armeniaca	apricot crop species	eIFiso4E_Arm_P00	eIF4E_Arm_P00/eIF4E_Arm_P05
AZ_245			Nakhchivan Botanical Garden (Nakhchivan, Azerbaijan)	Asia	Irano-caucasian	Azerbaïjan		Amygdalus	Prunus persica	Persica	peach crop species	eIFiso4E_Per_P00	eIF4E_Per_P00
AZ_246			Nakhchivan Botanical Garden (Nakhchivan, Azerbaijan)	Asia	Irano-caucasian	Azerbaïjan		Amygdalus	Prunus persica	Persica	peach crop species	eIFiso4E_Per_P00	eIF4E_Per_P00
AZ_248				Asia	Irano-caucasian	Azerbaïjan	Nakhchivan (Azerbaijan)	Armeniaca	Prunus armeniaca	Armeniaca	apricot crop species	eIFiso4E_Arm_P02	eIF4E_Arm_P00
AZ_253				Asia	Irano-caucasian	Azerbaïjan	Ordubad (Nakhchivan, Azerbaijan)	Armeniaca	Prunus armeniaca	Armeniaca	apricot crop species	eIFiso4E_Arm_P00	eIF4E_Arm_P00
AZ_254				Asia	Irano-caucasian	Azerbaïjan	Ordubad (Nakhchivan, Azerbaijan)	Amygdalus	Prunus dulcis	Amygdalus	almond crop species	eIFiso4E_Amy_P01/eIFiso4E_Amy_P05	eIF4E_Amy_P01
AZ_255_1				Asia	Irano-caucasian	Azerbaïjan	Ordubad (Nakhchivan, Azerbaijan)	Armeniaca	Prunus armeniaca	Armeniaca	apricot crop species	eIFiso4E_Arm_P00	eIF4E_Arm_P00
AZ_255_2				Asia	Irano-caucasian	Azerbaïjan	Ordubad (Nakhchivan, Azerbaijan)	Armeniaca	Prunus armeniaca	Armeniaca	apricot crop species	eIFiso4E_Arm_P00	eIF4E_Arm_P00
AZ_256_1				Asia	Irano-caucasian	Azerbaïjan	Ordubad (Nakhchivan, Azerbaijan)	Armeniaca	Prunus armeniaca	Armeniaca	apricot crop species	eIFiso4E_Arm_P00	eIF4E_Arm_P00
AZ_256_2				Asia	Irano-caucasian	Azerbaïjan	Ordubad (Nakhchivan, Azerbaijan)	Armeniaca	Prunus armeniaca	Armeniaca	apricot crop species	eIFiso4E_Arm_P00	eIF4E_Arm_P00
AZ_256_3				Asia	Irano-caucasian	Azerbaïjan	Ordubad (Nakhchivan, Azerbaijan)	Armeniaca	Prunus armeniaca	Armeniaca	apricot crop species	eIFiso4E_Arm_P00	eIF4E_Arm_P00
AZ_268_5				Asia	Irano-caucasian	Azerbaïjan	Ayrinc mountains (Nakhchivan, Azerbaijan)	Amygdalus	Prunus fenzliana	Amygdalus	almond related species	eIFiso4E_Amy_P01/eIFiso4E_Amy_P07	eIF4E_Amy_P20
AZ_268_6				Asia	Irano-caucasian	Azerbaïjan	Ayrinc mountains (Nakhchivan, Azerbaijan)	Amygdalus	Prunus fenzliana	Amygdalus	almond related species	eIFiso4E_Amy_P07	eIF4E_Amy_P00/eIF4E_Amy_P20
AZ_269_2				Asia	Irano-caucasian	Azerbaïjan	Ayrinc mountains (Nakhchivan, Azerbaijan)	Amygdalus	Prunus fenzliana	Amygdalus	almond related species	eIFiso4E_Amy_P07	eIF4E_Amy_P20
AZ_270_2				Asia	Irano-caucasian	Azerbaïjan	Ayrinc mountains (Nakhchivan, Azerbaijan)	Amygdalus	Prunus fenzliana	Amygdalus	almond related species	eIFiso4E_Amy_P07	eIF4E_Amy_P00/eIF4E_Amy_P23
AZ_271_1				Asia	Irano-caucasian	Azerbaïjan	Ayrinc mountains (Nakhchivan, Azerbaijan)	Amygdalus	Prunus fenzliana	Amygdalus	almond related species	eIFiso4E_Amy_P01/eIFiso4E_Amy_P12	eIF4E_Amy_P00/eIF4E_Amy_P20
AZ_271_5				Asia	Irano-caucasian	Azerbaïjan	Ayrinc mountains (Nakhchivan, Azerbaijan)	Amygdalus	Prunus fenzliana	Amygdalus	almond related species	eIFiso4E_Amy_P07	eIF4E_Amy_P00
AZ_273_1				Asia	Irano-caucasian	Azerbaïjan	Lerik (Talysh region, Azerbaijan)	Armeniaca	Prunus armeniaca	Armeniaca	apricot crop species	eIFiso4E_Arm_P00	eIF4E_Arm_P00
AZ_274_1				Asia	Irano-caucasian	Azerbaïjan	Lerik (Talysh region, Azerbaijan)	Armeniaca	Prunus armeniaca	Armeniaca	apricot crop species	eIFiso4E_Arm_P00	eIF4E_Arm_P00
AZ_275_1				Asia	Irano-caucasian	Azerbaïjan	Lerik (Talysh region, Azerbaijan)	Armeniaca	Prunus armeniaca	Armeniaca	apricot crop species	eIFiso4E_Arm_P00	eIF4E_Arm_P00
AZ_276_1				Asia	Irano-caucasian	Azerbaïjan	Lerik (Talysh region, Azerbaijan)	Armeniaca	Prunus armeniaca	Armeniaca	apricot crop species	eIFiso4E_Arm_P00	eIF4E_Arm_P00
AZ_276_2				Asia	Irano-caucasian	Azerbaïjan	Lerik (Talysh region, Azerbaijan)	Armeniaca	Prunus armeniaca	Armeniaca	apricot crop species	eIFiso4E_Arm_P00	eIF4E_Arm_P00
AZ_277_1				Asia	Irano-caucasian	Azerbaïjan	Lerik (Talysh region, Azerbaijan)	Armeniaca	Prunus armeniaca	Armeniaca	apricot crop species	eIFiso4E_Arm_P00	eIF4E_Arm_P00
AZ_277_2				Asia	Irano-caucasian	Azerbaïjan	Lerik (Talysh region, Azerbaijan)	Armeniaca	Prunus armeniaca	Armeniaca	apricot crop species	eIFiso4E_Arm_P00	eIF4E_Arm_P00
AZ_277_3				Asia	Irano-caucasian	Azerbaïjan	Lerik (Talysh region, Azerbaijan)	Armeniaca	Prunus armeniaca	Armeniaca	apricot crop species	eIFiso4E_Arm_P00	eIF4E_Arm_P00
AZ_278_2				Asia	Irano-caucasian	Azerbaïjan	Lerik (Talysh region, Azerbaijan)	Armeniaca	Prunus armeniaca	Armeniaca	apricot crop species	eIFiso4E_Arm_P00	eIF4E_Arm_P00
AZ_278_3				Asia	Irano-caucasian	Azerbaïjan	Lerik (Talysh region, Azerbaijan)	Armeniaca	Prunus armeniaca	Armeniaca	apricot crop species	eIFiso4E_Arm_P00/eIFiso4E_Arm_P03	eIF4E_Arm_P00
AZ_280_1				Asia	Irano-caucasian	Azerbaïjan	Lerik (Talysh region, Azerbaijan)	Armeniaca	Prunus armeniaca	Armeniaca	apricot crop species	eIFiso4E_Arm_P00/eIFiso4E_Arm_P03	eIF4E_Arm_P00
AZ_280_2				Asia	Irano-caucasian	Azerbaïjan	Lerik (Talysh region, Azerbaijan)	Armeniaca	Prunus armeniaca	Armeniaca	apricot crop species	eIFiso4E_Arm_P00	eIF4E_Arm_P00
BG_Kamarat	Kamarat		Jiangsu Academy of Agricultural Sciences, Nanjing (Jiangsu province, China)	Europe	Western Europe	Italy		Amygdalus	Prunus persica	Persica	peach crop species	eIFiso4E_Per_P00	eIF4E_Per_P00
CH_000	Hua		Jiangsu Academy of Agricultural Sciences, Nanjing (Jiangsu province, China)	Asia	Eastern Asia	China		Amygdalus	Prunus persica	Persica	peach crop species	eIFiso4E_Per_P00	eIF4E_Per_P00
CH_000_bis	Hua		Jiangsu Academy of Agricultural Sciences, Nanjing (Jiangsu province, China)	Asia	Eastern Asia	China		Amygdalus	Prunus persica	Persica	peach crop species	not available	eIF4E_Per_P00
CH_001	Bai Hua Shan Tao	NJZ003	Jiangsu Academy of Agricultural Sciences, Nanjing (Jiangsu province, China)	Asia	Eastern Asia	China		Amygdalus	Prunus davidiana	Persica	peach related species	eIFiso4E_Per_P00	eIF4E_Per_P00
CH_002	Hong Hua Shan Tao	NJZ039	Jiangsu Academy of Agricultural Sciences, Nanjing (Jiangsu province, China)	Asia	Eastern Asia	China		Amygdalus	Prunus davidiana	Persica	peach related species	eIFiso4E_Per_P04	eIF4E_Per_P00
CH_003	Sha Che Qiu Tao	NJB216	Jiangsu Academy of Agricultural Sciences, Nanjing (Jiangsu province, China)	Asia	Eastern Asia	China		Amygdalus	Prunus ferganensis	Persica	peach related species	eIFiso4E_Per_P00	eIF4E_Per_P00
CH_008	Gan Su Tao	NJZ002	Jiangsu Academy of Agricultural Sciences, Nanjing (Jiangsu province, China)	Asia	Eastern Asia	China		Amygdalus	Prunus kansuensis	Persica	peach related species	eIFiso4E_Per_P03	eIF4E_Per_P00
CH_009	Guang He Tao	NJZ001	Jiangsu Academy of Agricultural Sciences, Nanjing (Jiangsu province, China)	Asia	Eastern Asia	China		Amygdalus	Prunus mira	Persica	peach related species	eIFiso4E_Per_P00	eIF4E_Per_P05
CH_011	Mao Tao 2#	NJZ000	Jiangsu Academy of Agricultural Sciences, Nanjing (Jiangsu province, China)	Asia	Eastern Asia	China		Amygdalus	Prunus persica	Persica	peach crop species	eIFiso4E_Per_P00	eIF4E_Per_P00
CH_014	Wu Jiang Bai	NJB123	Jiangsu Academy of Agricultural Sciences, Nanjing (Jiangsu province, China)	Asia	Eastern Asia	China		Amygdalus	Prunus persica	Persica	peach crop species	eIFiso4E_Per_P00	eIF4E_Per_P00
CH_015	Da Hong Hua	NJB125	Jiangsu Academy of Agricultural Sciences, Nanjing (Jiangsu province, China)	Asia	Eastern Asia	China		Amygdalus	Prunus persica	Persica	peach crop species	eIFiso4E_Per_P00	eIF4E_Per_P00
CH_016	Wei Nan Tian Tao	NJB154	Jiangsu Academy of Agricultural Sciences, Nanjing (Jiangsu province, China)	Asia	Eastern Asia	China		Amygdalus	Prunus persica	Persica	peach crop species	eIFiso4E_Per_P00	eIF4E_Per_P00
CH_017	Hong Gan Lu	NJB172	Jiangsu Academy of Agricultural Sciences, Nanjing (Jiangsu province, China)	Asia	Eastern Asia	China		Amygdalus	Prunus persica	Persica	peach crop species	eIFiso4E_Per_P00	eIF4E_Per_P00
CH_018	Qing Si Tao	NJH113	Jiangsu Academy of Agricultural Sciences, Nanjing (Jiangsu province, China)	Asia	Eastern Asia	China		Amygdalus	Prunus persica	Persica	peach crop species	eIFiso4E_Per_P00	eIF4E_Per_P00
CH_019	Tian Jin Huang Rou	NJH120	Jiangsu Academy of Agricultural Sciences, Nanjing (Jiangsu province, China)	Asia	Eastern Asia	China		Amygdalus	Prunus persica	Persica	peach crop species	eIFiso4E_Per_P00	eIF4E_Per_P00
CH_020	Liu Yang Si Jin Tao	NJY005	Jiangsu Academy of Agricultural Sciences, Nanjing (Jiangsu province, China)	Asia	Eastern Asia	China		Amygdalus	Prunus persica	Persica	peach crop species	eIFiso4E_Per_P00	eIF4E_Per_P00
CH_021	Ping Bei Zi	NJY010	Jiangsu Academy of Agricultural Sciences, Nanjing (Jiangsu province, China)	Asia	Eastern Asia	China		Amygdalus	Prunus persica	Persica	peach crop species	eIFiso4E_Per_P00	eIF4E_Per_P00
CH_022	Bai Sha	NJY013	Jiangsu Academy of Agricultural Sciences, Nanjing (Jiangsu province, China)	Asia	Eastern Asia	China		Amygdalus	Prunus persica	Persica	peach crop species	eIFiso4E_Per_P00	eIF4E_Per_P00
CH_025	Nan Shan Tian Tao	NJY031	Jiangsu Academy of Agricultural Sciences, Nanjing (Jiangsu province, China)	Asia	Eastern Asia	China		Amygdalus	Prunus persica	Persica	peach crop species	eIFiso4E_Per_P00	eIF4E_Per_P00
CH_026	Sa Hua Hong Pan Tao	NJP008	Jiangsu Academy of Agricultural Sciences, Nanjing (Jiangsu province, China)	Asia	Eastern Asia	China		Amygdalus	Prunus persica	Persica	peach crop species	eIFiso4E_Per_P00	eIF4E_Per_P00
CH_027	Wu Yue Xian Bian Gan	NJP016	Jiangsu Academy of Agricultural Sciences, Nanjing (Jiangsu province, China)	Asia	Eastern Asia	China		Amygdalus	Prunus persica	Persica	peach crop species	eIFiso4E_Per_P00	eIF4E_Per_P00
CH_028	Ju Hua Tao	NJG022	Jiangsu Academy of Agricultural Sciences, Nanjing (Jiangsu province, China)	Asia	Eastern Asia	China		Amygdalus	Prunus persica	Persica	peach crop species	eIFiso4E_Per_P00	eIF4E_Per_P00
CH_029	Wan Hu Jing	NJB231	Jiangsu Academy of Agricultural Sciences, Nanjing (Jiangsu province, China)	Asia	Eastern Asia	China		Amygdalus	Prunus persica	Persica	peach crop species	eIFiso4E_Per_P00	eIF4E_Per_P00
CH_030	Yan Zhi Tao	NJB239	Jiangsu Academy of Agricultural Sciences, Nanjing (Jiangsu province, China)	Asia	Eastern Asia	China		Amygdalus	Prunus persica	Persica	peach crop species	eIFiso4E_Per_P00	eIF4E_Per_P00
CH_031	Hei You Tao	NJN089	Jiangsu Academy of Agricultural Sciences, Nanjing (Jiangsu province, China)	Asia	Eastern Asia	China		Amygdalus	Prunus persica	Persica	peach crop species	eIFiso4E_Per_P00	eIF4E_Per_P00
CH_039		X-C0498	National Germplasm Repository, Xiongyue (Liaoning province, China)	Asia	Eastern Asia	China		Armeniaca	Prunus armeniaca	Armeniaca	apricot crop species	eIFiso4E_Arm_P00	eIF4E_Arm_P06
CH_045		X-C312	National Germplasm Repository, Xiongyue (Liaoning province, China)	Asia	Eastern Asia	China	Inner Mongolia	Armeniaca	Prunus armeniaca	Armeniaca	apricot crop species	eIFiso4E_Arm_P00/eIFiso4E_Arm_P03	eIF4E_Arm_P00
CH_047		X-C0494	National Germplasm Repository, Xiongyue (Liaoning province, China)	Asia	Eastern Asia	China	Shaanxi province, China	Armeniaca	Prunus armeniaca	Armeniaca	apricot crop species	eIFiso4E_Arm_P00	eIF4E_Arm_P00
CH_049		X-C308	National Germplasm Repository, Xiongyue (Liaoning province, China)	Asia	Eastern Asia	China	Hebei province, China	Armeniaca	Prunus armeniaca	Armeniaca	apricot crop species	eIFiso4E_Arm_P00	eIF4E_Arm_P09
CH_052		X-C365	National Germplasm Repository, Xiongyue (Liaoning province, China)	Asia	Eastern Asia	China	Hebei province, China	Armeniaca	Prunus armeniaca	Armeniaca	apricot crop species	eIFiso4E_Arm_P00	eIF4E_Arm_P00
CH_054			Beijing Botanical Garden (Beijing province, China)	Asia	Eastern Asia	China		Amygdalus	Prunus persica	Persica	peach crop species	eIFiso4E_Per_P00	eIF4E_Per_P00
CH_055			National Botanical Institute (Beijing province, China)	Asia	Eastern Asia	China	Tibet region, Qinghai province, China	Amygdalus	Prunus persica	Persica	peach crop species	eIFiso4E_Per_P00	eIF4E_Per_P05
CH_060	Wu bao Chui Zhi		Beijing Botanical Garden (Beijing province, China)	Asia	Eastern Asia	China		Amygdalus	Prunus persica	Persica	peach crop species	eIFiso4E_Per_P00	eIF4E_Per_P00
CH_061			Beijing Botanical Garden (Beijing province, China)	Asia	Eastern Asia	China		Amygdalus	Prunus persica	Persica	peach crop species	eIFiso4E_Per_P00	eIF4E_Per_P00
CH_062			Beijing Botanical Garden (Beijing province, China)	Asia	Eastern Asia	China		Amygdalus	Prunus persica	Persica	peach crop species	eIFiso4E_Per_P00	eIF4E_Per_P00
CH_063	Dan Ban Shou Fen		Beijing Botanical Garden (Beijing province, China)	Asia	Eastern Asia	China		Amygdalus	Prunus persica	Persica	peach crop species	eIFiso4E_Per_P00	not available
CH_064			Beijing Botanical Garden (Beijing province, China)	Asia	Eastern Asia	China		Amygdalus	Prunus persica	Persica	peach crop species	eIFiso4E_Per_P00	eIF4E_Per_P00
CH_066	Shou Hong		Beijing Botanical Garden (Beijing province, China)	Asia	Eastern Asia	China		Amygdalus	Prunus persica	Persica	peach crop species	eIFiso4E_Per_P00	eIF4E_Per_P00
CH_069				Asia	Eastern Asia	China	Beijing city (Beijing province, China)	Amygdalus	Prunus persica	Persica	peach crop species	eIFiso4E_Per_P00	eIF4E_Per_P00
CH_070				Asia	Eastern Asia	China	Beijing city (Beijing province, China)	Amygdalus	Prunus persica	Persica	peach crop species	not available	eIF4E_Per_P00
CH_075				Asia	Eastern Asia	China	Beijing city (Beijing province, China)	Amygdalus	Prunus persica	Persica	peach crop species	eIFiso4E_Per_P00	eIF4E_Per_P00
CH_076				Asia	Eastern Asia	China	Simatai, Beijing surroundings (Beijing province, China)	Amygdalus	Prunus persica	Persica	peach crop species	not available	eIF4E_Per_P00
CH_078				Asia	Eastern Asia	China	Simatai, Beijing surroundings (Beijing province, China)	Amygdalus	Prunus persica	Persica	peach crop species	not available	eIF4E_Per_P00
CH_083				Asia	Eastern Asia	China	Beijing city (Beijing province, China)	Amygdalus	Prunus persica	Persica	peach crop species	eIFiso4E_Per_P00	eIF4E_Per_P00
CH_085		4X5188_01	Wuhan botanical garden (Hubei province, China)	Asia	Eastern Asia	China		Amygdalus	Prunus persica	Persica	peach crop species	eIFiso4E_Per_P00	eIF4E_Per_P00
CH_086	Yuetlu		Wuhan botanical garden (Hubei province, China)	Asia	Eastern Asia	China	Xinjiang province, China	Amygdalus	Prunus ferganensis	Persica	peach related species	eIFiso4E_Per_P00	eIF4E_Per_P00
CH_088			Wuhan botanical garden (Hubei province, China)	Asia	Eastern Asia	China		Amygdalus	Prunus mira	Persica	peach related species	eIFiso4E_Per_P00	eIF4E_Per_P05
CH_089		5207	Wuhan botanical garden (Hubei province, China)	Asia	Eastern Asia	China		Amygdalus	Prunus persica	Persica	peach crop species	eIFiso4E_Per_P00	eIF4E_Per_P00
CH_091			Wuhan botanical garden (Hubei province, China)	Asia	Eastern Asia	China		Amygdalus	Prunus persica	Persica	peach crop species	eIFiso4E_Per_P00	eIF4E_Per_P00
CH_093			Wuhan botanical garden (Hubei province, China)	Asia	Eastern Asia	China		Armeniaca	Prunus armeniaca	Armeniaca	apricot crop species	eIFiso4E_Arm_P00	eIF4E_Arm_P03
CH_094		03_5049_012	Wuhan botanical garden (Hubei province, China)	Asia	Eastern Asia	China		Armeniaca	Prunus armeniaca	Armeniaca	apricot crop species	not available	eIF4E_Arm_P00
CH_095		03C5077_03	Wuhan botanical garden (Hubei province, China)	Asia	Eastern Asia	China		Armeniaca	Prunus armeniaca	Armeniaca	apricot crop species	not available	eIF4E_Arm_P00
CH_096			Wuhan botanical garden (Hubei province, China)	Asia	Eastern Asia	China		Amygdalus	Prunus mira	Persica	peach related species	eIFiso4E_Per_P00	eIF4E_Per_P05
CH_097			Wuhan botanical garden (Hubei province, China)	Asia	Eastern Asia	China		Amygdalus	Prunus davidiana	Persica	peach related species	eIFiso4E_Per_P00/eIFiso4E_Per_P07	eIF4E_Per_P00
CH_101				Asia	Eastern Asia	China	Wuhan city (Hubei province, China)	Amygdalus	Prunus persica	Persica	peach crop species	eIFiso4E_Per_P00	eIF4E_Per_P00/eIF4E_Per_P04
CH_102			Zhengzhou conservatory (Henan province, China)	Asia	Eastern Asia	China		Amygdalus	Prunus kansuensis	Persica	peach related species	eIFiso4E_Per_P00	eIF4E_Per_P00
CH_103			Zhengzhou conservatory (Henan province, China)	Asia	Eastern Asia	China		Amygdalus	Prunus mira	Persica	peach related species	eIFiso4E_Per_P00	eIF4E_Per_P05
CH_109	Chui Zhi		Jiangsu Academy of Agricultural Sciences, Nanjing (Jiangsu province, China)	Asia	Eastern Asia	China		Amygdalus	Prunus persica	Persica	peach crop species	eIFiso4E_Per_P00	not available
CH_111	Kuan Yang Chui Zhi		Jiangsu Academy of Agricultural Sciences, Nanjing (Jiangsu province, China)	Asia	Eastern Asia	China		Amygdalus	Prunus persica	Persica	peach crop species	eIFiso4E_Per_P00	eIF4E_Per_P00
CH_112			Urumqi Botanical Garden (Xinjiang province, China)	Asia	Eastern Asia	China		Amygdalus	Prunus davidiana	Persica	peach related species	eIFiso4E_Per_P03	eIF4E_Per_P09
CH_113			Turpan (Xinjiang province, China)	Asia	Eastern Asia	China		Armeniaca	Prunus armeniaca	Armeniaca	apricot crop species	eIFiso4E_Arm_P00/eIFiso4E_Arm_P02	eIF4E_Arm_P00
CH_114			Turpan (Xinjiang province, China)	Asia	Eastern Asia	China		Armeniaca	Prunus armeniaca	Armeniaca	apricot crop species	eIFiso4E_Arm_P00/eIFiso4E_Arm_P02	eIF4E_Arm_P00
CH_117			Luntai germplasm repository (Xinjiang province, China)	Asia	Eastern Asia	China		Armeniaca	Prunus armeniaca	Armeniaca	apricot crop species	eIFiso4E_Arm_P00	eIF4E_Arm_P00
CH_118			Luntai germplasm repository (Xinjiang province, China)	Asia	Eastern Asia	China		Armeniaca	Prunus armeniaca	Armeniaca	apricot crop species	eIFiso4E_Arm_P00	eIF4E_Arm_P00
CH_119			Luntai germplasm repository (Xinjiang province, China)	Asia	Eastern Asia	China		Armeniaca	Prunus armeniaca	Armeniaca	apricot crop species	eIFiso4E_Arm_P00	eIF4E_Arm_P00/eIF4E_Arm_P08
CH_121			Luntai germplasm repository (Xinjiang province, China)	Asia	Eastern Asia	China		Armeniaca	Prunus armeniaca	Armeniaca	apricot crop species	eIFiso4E_Arm_P00	eIF4E_Arm_P00
CH_122				Asia	Eastern Asia	China	Ili mountains (Xinjiang province, China)	Armeniaca	Prunus armeniaca	Armeniaca	wild apricot	eIFiso4E_Arm_P00/eIFiso4E_Arm_P02	eIF4E_Arm_P00
CH_123				Asia	Eastern Asia	China	Ili mountains (Xinjiang province, China)	Armeniaca	Prunus armeniaca	Armeniaca	wild apricot	eIFiso4E_Arm_P00/eIFiso4E_Arm_P02	eIF4E_Arm_P00
CH_124				Asia	Eastern Asia	China	Ili mountains (Xinjiang province, China)	Armeniaca	Prunus armeniaca	Armeniaca	wild apricot	eIFiso4E_Arm_P00	eIF4E_Arm_P00
CH_125			Luntai germplasm repository (Xinjiang province, China)	Asia	Eastern Asia	China		Amygdalus	Prunus persica	Persica	peach crop species	eIFiso4E_Per_P00	eIF4E_Per_P00
CH_127			Luntai germplasm repository (Xinjiang province, China)	Asia	Eastern Asia	China		Armeniaca	Prunus armeniaca	Armeniaca	apricot crop species	eIFiso4E_Arm_P00	eIF4E_Arm_P00
CH_128				Asia	Eastern Asia	China	Ili mountains (Xinjiang province, China)	Armeniaca	Prunus armeniaca	Armeniaca	wild apricot	eIFiso4E_Arm_P00/eIFiso4E_Arm_P02	eIF4E_Arm_P00
CH_129				Asia	Eastern Asia	China	Ili mountains (Xinjiang province, China)	Armeniaca	Prunus armeniaca	Armeniaca	wild apricot	eIFiso4E_Arm_P00/eIFiso4E_Arm_P02	eIF4E_Arm_P00
CH_130				Asia	Eastern Asia	China	Ili mountains (Xinjiang province, China)	Armeniaca	Prunus armeniaca	Armeniaca	wild apricot	eIFiso4E_Arm_P02	eIF4E_Arm_P00
CH_131				Asia	Eastern Asia	China	Ili mountains (Xinjiang province, China)	Armeniaca	Prunus armeniaca	Armeniaca	wild apricot	eIFiso4E_Arm_P00/eIFiso4E_Arm_P02	eIF4E_Arm_P00
CH_132				Asia	Eastern Asia	China	Urumqi city (Xinjiang province, China)	Amygdalus	Prunus davidiana	Persica	peach related species	eIFiso4E_Per_P00/eIFiso4E_Per_P04	eIF4E_Per_P00
CH_133				Asia	Eastern Asia	China	Urumqi city (Xinjiang province, China)	Amygdalus	Prunus davidiana	Persica	peach related species	eIFiso4E_Per_P00/eIFiso4E_Per_P04	eIF4E_Per_P00
CH_136				Asia	Eastern Asia	China	Ili mountains (Xinjiang province, China)	Armeniaca	Prunus armeniaca	Armeniaca	wild apricot	eIFiso4E_Arm_P00/eIFiso4E_Arm_P02	eIF4E_Arm_P00
CH_137				Asia	Eastern Asia	China	Urumqi city (Xinjiang province, China)	Armeniaca	Prunus armeniaca	Armeniaca	apricot crop species	eIFiso4E_Arm_P02	eIF4E_Arm_P00
CH_138				Asia	Eastern Asia	China	Ili mountains (Xinjiang province, China)	Armeniaca	Prunus armeniaca	Armeniaca	wild apricot	eIFiso4E_Arm_P02	eIF4E_Arm_P00
CH_141_1			National Germplasm Repository, Xiongyue (Liaoning province, China)	Asia	Eastern Asia	China		Armeniaca	Prunus armeniaca	Armeniaca	wild apricot	not available	eIF4E_Arm_P00
CH_142_1			National Germplasm Repository, Xiongyue (Liaoning province, China)	Asia	Eastern Asia	China		Armeniaca	Prunus armeniaca	Armeniaca	wild apricot	eIFiso4E_Arm_P00	eIF4E_Arm_P00
CH_144_1			National Germplasm Repository, Xiongyue (Liaoning province, China)	Asia	Eastern Asia	China		Armeniaca	Prunus armeniaca	Armeniaca	wild apricot	eIFiso4E_Arm_P00	eIF4E_Arm_P00
CH_145_1			National Germplasm Repository, Xiongyue (Liaoning province, China)	Asia	Eastern Asia	China		Amygdalus	Prunus davidiana	Persica	peach related species	eIFiso4E_Per_P00/eIFiso4E_Per_P05	eIF4E_Per_P00
CH_146A1			National Germplasm Repository, Xiongyue (Liaoning province, China)	Asia	Eastern Asia	China		Armeniaca	Prunus armeniaca	Armeniaca	wild apricot	eIFiso4E_Arm_P00/eIFiso4E_Arm_P02	eIF4E_Arm_P00
CH_153_1				Asia	Eastern Asia	China	Beijing city (Beijing province, China)	Amygdalus	Prunus davidiana	Persica	peach related species	eIFiso4E_Per_P00	eIF4E_Per_P00
CH_154_2				Asia	Eastern Asia	China	Beijing city (Beijing province, China)	Amygdalus	Prunus davidiana	Persica	peach related species	eIFiso4E_Per_P00	eIF4E_Per_P00/eIF4E_Per_P10
CH_154_3				Asia	Eastern Asia	China	Beijing city (Beijing province, China)	Amygdalus	Prunus davidiana	Persica	peach related species	eIFiso4E_Per_P06	eIF4E_Per_P00
CH_225_1	Mei_1 Yang Lao_3		Jiangsu Academy of Agricultural Sciences, Nanjing (Jiangsu province, China)	Asia	Eastern Asia	China		Armeniaca	Prunus mume	Armeniaca	apricot related species	eIFiso4E_Arm_P00	eIF4E_Arm_P00
CH_226_1	Mei_2 Long Yan		Jiangsu Academy of Agricultural Sciences, Nanjing (Jiangsu province, China)	Asia	Eastern Asia	China		Armeniaca	Prunus mume	Armeniaca	apricot related species	eIFiso4E_Arm_P00	eIF4E_Arm_P00
CH_226_2	Mei_2 Long Yan		Jiangsu Academy of Agricultural Sciences, Nanjing (Jiangsu province, China)	Asia	Eastern Asia	China		Armeniaca	Prunus mume	Armeniaca	apricot related species	eIFiso4E_Arm_P00	eIF4E_Arm_P29
CH_227_1	Mei_3 Zhong Hong		Jiangsu Academy of Agricultural Sciences, Nanjing (Jiangsu province, China)	Asia	Eastern Asia	China		Armeniaca	Prunus mume	Armeniaca	apricot related species	eIFiso4E_Arm_P00	eIF4E_Arm_P00/eIF4E_Arm_P31
CH_227_2	Mei_3 Zhong Hong		Jiangsu Academy of Agricultural Sciences, Nanjing (Jiangsu province, China)	Asia	Eastern Asia	China		Armeniaca	Prunus mume	Armeniaca	apricot related species	eIFiso4E_Arm_P00	eIF4E_Arm_P00
CH_228_1	Mei_4 Xinnong xiao mei		Jiangsu Academy of Agricultural Sciences, Nanjing (Jiangsu province, China)	Asia	Eastern Asia	China		Armeniaca	Prunus mume	Armeniaca	apricot related species	eIFiso4E_Arm_P00	eIF4E_Arm_P00
CH_228_2	Mei_4 Xinnong xiao mei		Jiangsu Academy of Agricultural Sciences, Nanjing (Jiangsu province, China)	Asia	Eastern Asia	China		Armeniaca	Prunus mume	Armeniaca	apricot related species	eIFiso4E_Arm_P00	eIF4E_Arm_P00
CH_229_1				Asia	Eastern Asia	China	Mountains (Liaoning province, China)	Armeniaca	Prunus sibirica	Armeniaca	apricot related species	eIFiso4E_Arm_P00/eIFiso4E_Arm_P11	eIF4E_Arm_P00
CH_229_2				Asia	Eastern Asia	China	Mountains (Liaoning province, China)	Armeniaca	Prunus sibirica	Armeniaca	apricot related species	eIFiso4E_Arm_P00	eIF4E_Arm_P00/eIF4E_Arm_P18
CH_231_1				Asia	Eastern Asia	China	Mountains (Liaoning province, China)	Armeniaca	Prunus sibirica	Armeniaca	apricot related species	eIFiso4E_Arm_P00	eIF4E_Arm_P00/eIF4E_Arm_P18
CH_231_2				Asia	Eastern Asia	China	Mountains (Liaoning province, China)	Armeniaca	Prunus sibirica	Armeniaca	apricot related species	eIFiso4E_Arm_P00/eIFiso4E_Arm_P11	eIF4E_Arm_P00/eIF4E_Arm_P18
CH_232_1				Asia	Eastern Asia	China	Mountains (Liaoning province, China)	Armeniaca	Prunus sibirica	Armeniaca	apricot related species	eIFiso4E_Arm_P11	eIF4E_Arm_P00
CH_232_2				Asia	Eastern Asia	China	Mountains (Liaoning province, China)	Armeniaca	Prunus sibirica	Armeniaca	apricot related species	eIFiso4E_Arm_P00	eIF4E_Arm_P00
CH_234_1				Asia	Eastern Asia	China	Mountains (Liaoning province, China)	Armeniaca	Prunus sibirica	Armeniaca	apricot related species	eIFiso4E_Arm_P00	eIF4E_Arm_P00/eIF4E_Arm_P18
CH_235_1				Asia	Eastern Asia	China	Mountains (Liaoning province, China)	Armeniaca	Prunus sibirica	Armeniaca	apricot related species	eIFiso4E_Arm_P11	eIF4E_Arm_P00/eIF4E_Arm_P18
CH_235_3				Asia	Eastern Asia	China	Mountains (Liaoning province, China)	Armeniaca	Prunus sibirica	Armeniaca	apricot related species	eIFiso4E_Arm_P00/eIFiso4E_Arm_P11	eIF4E_Arm_P00
CH_239_1				Asia	Eastern Asia	China	Mountains (Liaoning province, China)	Armeniaca	Prunus sibirica	Armeniaca	apricot related species	eIFiso4E_Arm_P00/eIFiso4E_Arm_P11	eIF4E_Arm_P00/eIF4E_Arm_P18
CH_239_2				Asia	Eastern Asia	China	Mountains (Liaoning province, China)	Armeniaca	Prunus sibirica	Armeniaca	apricot related species	eIFiso4E_Arm_P00/eIFiso4E_Arm_P11	eIF4E_Arm_P00
CH_240_1				Asia	Eastern Asia	China	Mountains (Liaoning province, China)	Armeniaca	Prunus sibirica	Armeniaca	apricot related species	eIFiso4E_Arm_P11/eIFiso4E_Arm_P12	eIF4E_Arm_P00/eIF4E_Arm_P18
CH_240_2				Asia	Eastern Asia	China	Mountains (Liaoning province, China)	Armeniaca	Prunus sibirica	Armeniaca	apricot related species	eIFiso4E_Arm_P00/eIFiso4E_Arm_P11	eIF4E_Arm_P00/eIF4E_Arm_P18
CH_241_1				Asia	Eastern Asia	China	Mountains (Liaoning province, China)	Armeniaca	Prunus sibirica	Armeniaca	apricot related species	eIFiso4E_Arm_P00/eIFiso4E_Arm_P11	eIF4E_Arm_P00
CH_246_1				Asia	Eastern Asia	China	Mountains (Liaoning province, China)	Armeniaca	Prunus sibirica	Armeniaca	apricot related species	eIFiso4E_Arm_P00/eIFiso4E_Arm_P11	eIF4E_Arm_P00/eIF4E_Arm_P18
CH_247_1				Asia	Eastern Asia	China	Mountains (Liaoning province, China)	Armeniaca	Prunus sibirica	Armeniaca	apricot related species	eIFiso4E_Arm_P00/eIFiso4E_Arm_P11	eIF4E_Arm_P00/eIF4E_Arm_P18
CH_247_2				Asia	Eastern Asia	China	Mountains (Liaoning province, China)	Armeniaca	Prunus sibirica	Armeniaca	apricot related species	eIFiso4E_Arm_P00/eIFiso4E_Arm_P11	eIF4E_Arm_P00
CH_248_1				Asia	Eastern Asia	China	Mountains (Liaoning province, China)	Armeniaca	Prunus sibirica	Armeniaca	apricot related species	eIFiso4E_Arm_P00/eIFiso4E_Arm_P11	eIF4E_Arm_P18
CH_249_1				Asia	Eastern Asia	China	Mountains (Liaoning province, China)	Armeniaca	Prunus sibirica	Armeniaca	apricot related species	eIFiso4E_Arm_P00/eIFiso4E_Arm_P11	eIF4E_Arm_P00
CH_250_1				Asia	Eastern Asia	China	Mountains (Liaoning province, China)	Armeniaca	Prunus sibirica	Armeniaca	apricot related species	eIFiso4E_Arm_P00	eIF4E_Arm_P00
CH_250_2				Asia	Eastern Asia	China	Mountains (Liaoning province, China)	Armeniaca	Prunus sibirica	Armeniaca	apricot related species	eIFiso4E_Arm_P00/eIFiso4E_Arm_P11	eIF4E_Arm_P00
CH_251_1				Asia	Eastern Asia	China	Mountains (Liaoning province, China)	Armeniaca	Prunus sibirica	Armeniaca	apricot related species	eIFiso4E_Arm_P00/eIFiso4E_Arm_P11	eIF4E_Arm_P00
CH_251_2				Asia	Eastern Asia	China	Mountains (Liaoning province, China)	Armeniaca	Prunus sibirica	Armeniaca	apricot related species	eIFiso4E_Arm_P00	eIF4E_Arm_P00/eIF4E_Arm_P32
CH_253_1				Asia	Eastern Asia	China	Mountains (Liaoning province, China)	Armeniaca	Prunus sibirica	Armeniaca	apricot related species	eIFiso4E_Arm_P00	eIF4E_Arm_P00/eIF4E_Arm_P18
CH_253_2				Asia	Eastern Asia	China	Mountains (Liaoning province, China)	Armeniaca	Prunus sibirica	Armeniaca	apricot related species	eIFiso4E_Arm_P00/eIFiso4E_Arm_P11	eIF4E_Arm_P18/eIF4E_Arm_P32
CH_254_1				Asia	Eastern Asia	China	Mountains (Liaoning province, China)	Armeniaca	Prunus sibirica	Armeniaca	apricot related species	eIFiso4E_Arm_P00/eIFiso4E_Arm_P11	eIF4E_Arm_P00/eIF4E_Arm_P18
CH_254_2				Asia	Eastern Asia	China	Mountains (Liaoning province, China)	Armeniaca	Prunus sibirica	Armeniaca	apricot related species	eIFiso4E_Arm_P00	eIF4E_Arm_P00
CH_255_1				Asia	Eastern Asia	China	Mountains (Liaoning province, China)	Armeniaca	Prunus sibirica	Armeniaca	apricot related species	eIFiso4E_Arm_P00/eIFiso4E_Arm_P11	eIF4E_Arm_P00/eIF4E_Arm_P18
CH_255_2				Asia	Eastern Asia	China	Mountains (Liaoning province, China)	Armeniaca	Prunus sibirica	Armeniaca	apricot related species	eIFiso4E_Arm_P00/eIFiso4E_Arm_P11	eIF4E_Arm_P00
CH_256_1				Asia	Eastern Asia	China	Mountains (Liaoning province, China)	Armeniaca	Prunus sibirica	Armeniaca	apricot related species	eIFiso4E_Arm_P00/eIFiso4E_Arm_P11	eIF4E_Arm_P00/eIF4E_Arm_P18
CH_257_1				Asia	Eastern Asia	China	Mountains (Liaoning province, China)	Armeniaca	Prunus sibirica	Armeniaca	apricot related species	eIFiso4E_Arm_P00	eIF4E_Arm_P18
CH_257_2				Asia	Eastern Asia	China	Mountains (Liaoning province, China)	Armeniaca	Prunus sibirica	Armeniaca	apricot related species	eIFiso4E_Arm_P00	eIF4E_Arm_P00
CH_258_1				Asia	Eastern Asia	China	Mountains (Liaoning province, China)	Armeniaca	Prunus sibirica	Armeniaca	apricot related species	eIFiso4E_Arm_P00/eIFiso4E_Arm_P11	eIF4E_Arm_P00/eIF4E_Arm_P18
CH_258_2				Asia	Eastern Asia	China	Mountains (Liaoning province, China)	Armeniaca	Prunus sibirica	Armeniaca	apricot related species	eIFiso4E_Arm_P11	eIF4E_Arm_P00
CH_259_1				Asia	Eastern Asia	China	Mountains (Liaoning province, China)	Armeniaca	Prunus sibirica	Armeniaca	apricot related species	eIFiso4E_Arm_P00/eIFiso4E_Arm_P11	eIF4E_Arm_P00
CH_259_2				Asia	Eastern Asia	China	Mountains (Liaoning province, China)	Armeniaca	Prunus sibirica	Armeniaca	apricot related species	eIFiso4E_Arm_P00	eIF4E_Arm_P00
CH_263_2				Asia	Eastern Asia	China	Xing'an (Heilongjiang province, China)	Armeniaca	Prunus mandshurica	Armeniaca	apricot related species	eIFiso4E_Arm_P00	eIF4E_Arm_P33
CH_263_4				Asia	Eastern Asia	China	Xing'an (Heilongjiang province, China)	Armeniaca	Prunus mandshurica	Armeniaca	apricot related species	eIFiso4E_Arm_P00	eIF4E_Arm_P00/eIF4E_Arm_P33
CH_263_5				Asia	Eastern Asia	China	Xing'an (Heilongjiang province, China)	Armeniaca	Prunus mandshurica	Armeniaca	apricot related species	eIFiso4E_Arm_P00/eIFiso4E_Arm_P13	eIF4E_Arm_P00/eIF4E_Arm_P33
CH_264_1				Asia	Eastern Asia	China	Xing'an (Heilongjiang province, China)	Armeniaca	Prunus mandshurica	Armeniaca	apricot related species	eIFiso4E_Arm_P00	eIF4E_Arm_P00/eIF4E_Arm_P33
CH_264_2				Asia	Eastern Asia	China	Xing'an (Heilongjiang province, China)	Armeniaca	Prunus mandshurica	Armeniaca	apricot related species	eIFiso4E_Arm_P00	eIF4E_Arm_P00/eIF4E_Arm_P33
CH_264_3				Asia	Eastern Asia	China	Xing'an (Heilongjiang province, China)	Armeniaca	Prunus mandshurica	Armeniaca	apricot related species	eIFiso4E_Arm_P00	eIF4E_Arm_P33
CH_274_1				Asia	Eastern Asia	China	Ansai (Shaanxi province, China)	Armeniaca	Prunus sibirica	Armeniaca	apricot related species	eIFiso4E_Arm_P00/eIFiso4E_Arm_P03	eIF4E_Arm_P00
CH_274_2				Asia	Eastern Asia	China	Ansai (Shaanxi province, China)	Armeniaca	Prunus sibirica	Armeniaca	apricot related species	eIFiso4E_Arm_P00	eIF4E_Arm_P00
CH_275_1				Asia	Eastern Asia	China	Ansai (Shaanxi province, China)	Armeniaca	Prunus sibirica	Armeniaca	apricot related species	eIFiso4E_Arm_P00	eIF4E_Arm_P00
CH_275_2				Asia	Eastern Asia	China	Ansai (Shaanxi province, China)	Armeniaca	Prunus sibirica	Armeniaca	apricot related species	eIFiso4E_Arm_P00/eIFiso4E_Arm_P02	eIF4E_Arm_P00
CH_276_1				Asia	Eastern Asia	China	Ansai (Shaanxi province, China)	Armeniaca	Prunus sibirica	Armeniaca	apricot related species	eIFiso4E_Arm_P00/eIFiso4E_Arm_P02	eIF4E_Arm_P00
CH_276_2				Asia	Eastern Asia	China	Ansai (Shaanxi province, China)	Armeniaca	Prunus sibirica	Armeniaca	apricot related species	eIFiso4E_Arm_P00/eIFiso4E_Arm_P02	eIF4E_Arm_P00
CH_279_1				Asia	Eastern Asia	China	Ansai (Shaanxi province, China)	Armeniaca	Prunus sibirica	Armeniaca	apricot related species	eIFiso4E_Arm_P00	eIF4E_Arm_P00
CH_279_2				Asia	Eastern Asia	China	Ansai (Shaanxi province, China)	Armeniaca	Prunus sibirica	Armeniaca	apricot related species	eIFiso4E_Arm_P00/eIFiso4E_Arm_P02	eIF4E_Arm_P00
CH_282_1				Asia	Eastern Asia	China	Ansai (Shaanxi province, China)	Armeniaca	Prunus sibirica	Armeniaca	apricot related species	eIFiso4E_Arm_P00/eIFiso4E_Arm_P03	eIF4E_Arm_P00/eIF4E_Arm_P18
CH_283_1				Asia	Eastern Asia	China	Ansai (Shaanxi province, China)	Armeniaca	Prunus sibirica	Armeniaca	apricot related species	eIFiso4E_Arm_P00	eIF4E_Arm_P00
CH_283_2				Asia	Eastern Asia	China	Ansai (Shaanxi province, China)	Armeniaca	Prunus sibirica	Armeniaca	apricot related species	eIFiso4E_Arm_P00	eIF4E_Arm_P00
CH_285_4				Asia	Eastern Asia	China	Ansai (Shaanxi province, China)	Armeniaca	Prunus sibirica	Armeniaca	apricot related species	eIFiso4E_Arm_P00	eIF4E_Arm_P00
CH_289_2				Asia	Eastern Asia	China	Jingbian (Shaanxi province, China)	Armeniaca	Prunus sibirica	Armeniaca	apricot related species	eIFiso4E_Arm_P00/eIFiso4E_Arm_P03	eIF4E_Arm_P00/eIF4E_Arm_P18
CH_290_3				Asia	Eastern Asia	China	Jingbian (Shaanxi province, China)	Armeniaca	Prunus sibirica	Armeniaca	apricot related species	eIFiso4E_Arm_P00	eIF4E_Arm_P00
CH_291_1				Asia	Eastern Asia	China	Jingbian (Shaanxi province, China)	Armeniaca	Prunus sibirica	Armeniaca	apricot related species	eIFiso4E_Arm_P00	eIF4E_Arm_P00
CH_291_2				Asia	Eastern Asia	China	Jingbian (Shaanxi province, China)	Armeniaca	Prunus sibirica	Armeniaca	apricot related species	eIFiso4E_Arm_P00	eIF4E_Arm_P00
CH_292_2				Asia	Eastern Asia	China	Jingbian (Shaanxi province, China)	Armeniaca	Prunus sibirica	Armeniaca	apricot related species	eIFiso4E_Arm_P00	eIF4E_Arm_P00
CH_293_1				Asia	Eastern Asia	China	Jingbian (Shaanxi province, China)	Armeniaca	Prunus sibirica	Armeniaca	apricot related species	eIFiso4E_Arm_P00/eIFiso4E_Arm_P03	eIF4E_Arm_P00
CH_293_2				Asia	Eastern Asia	China	Jingbian (Shaanxi province, China)	Armeniaca	Prunus sibirica	Armeniaca	apricot related species	eIFiso4E_Arm_P00	eIF4E_Arm_P00/eIF4E_Arm_P18
CH_299_1				Asia	Eastern Asia	China	Yanggao (Shaanxi province, China)	Armeniaca	Prunus sibirica	Armeniaca	apricot related species	eIFiso4E_Arm_P00/eIFiso4E_Arm_P11	eIF4E_Arm_P00/eIF4E_Arm_P18
CH_299_2				Asia	Eastern Asia	China	Yanggao (Shaanxi province, China)	Armeniaca	Prunus sibirica	Armeniaca	apricot related species	eIFiso4E_Arm_P00	eIF4E_Arm_P18
CH_304_3				Asia	Eastern Asia	China	Mountains (Gansu province, China)	Armeniaca	Prunus sibirica	Armeniaca	apricot related species	eIFiso4E_Arm_P00/eIFiso4E_Arm_P02	eIF4E_Arm_P00
CH_305_1				Asia	Eastern Asia	China	Mountains (Gansu province, China)	Armeniaca	Prunus sibirica	Armeniaca	apricot related species	eIFiso4E_Arm_P00	eIF4E_Arm_P00
CH_307_1				Asia	Eastern Asia	China	Mountains (Gansu province, China)	Armeniaca	Prunus sibirica	Armeniaca	apricot related species	eIFiso4E_Arm_P00	eIF4E_Arm_P00
CH_307_2				Asia	Eastern Asia	China	Mountains (Gansu province, China)	Armeniaca	Prunus sibirica	Armeniaca	apricot related species	eIFiso4E_Arm_P00	eIF4E_Arm_P00
CH_308_1				Asia	Eastern Asia	China	Mountains (Gansu province, China)	Armeniaca	Prunus sibirica	Armeniaca	apricot related species	eIFiso4E_Arm_P00	eIF4E_Arm_P00
CH_308_2				Asia	Eastern Asia	China	Mountains (Gansu province, China)	Armeniaca	Prunus sibirica	Armeniaca	apricot related species	eIFiso4E_Arm_P00/eIFiso4E_Arm_P02	eIF4E_Arm_P00
CH_311_2				Asia	Eastern Asia	China	Mountains (Gansu province, China)	Armeniaca	Prunus sibirica	Armeniaca	apricot related species	eIFiso4E_Arm_P00/eIFiso4E_Arm_P02	eIF4E_Arm_P00/eIF4E_Arm_P18
CH_316_2				Asia	Eastern Asia	China	Mountains (Gansu province, China)	Armeniaca	Prunus sibirica	Armeniaca	apricot related species	eIFiso4E_Arm_P00/eIFiso4E_Arm_P02	eIF4E_Arm_P00
CH_318_1				Asia	Eastern Asia	China	Mountains (Gansu province, China)	Armeniaca	Prunus sibirica	Armeniaca	apricot related species	eIFiso4E_Arm_P00/eIFiso4E_Arm_P02	eIF4E_Arm_P00
CH_319_1				Asia	Eastern Asia	China	Mountains (Gansu province, China)	Armeniaca	Prunus sibirica	Armeniaca	apricot related species	eIFiso4E_Arm_P00/eIFiso4E_Arm_P02	eIF4E_Arm_P00
CH_319_2				Asia	Eastern Asia	China	Mountains (Gansu province, China)	Armeniaca	Prunus sibirica	Armeniaca	apricot related species	eIFiso4E_Arm_P00	eIF4E_Arm_P00
CH_320_1				Asia	Eastern Asia	China	Mountains (Gansu province, China)	Armeniaca	Prunus sibirica	Armeniaca	apricot related species	eIFiso4E_Arm_P00	eIF4E_Arm_P00
CH_320_2				Asia	Eastern Asia	China	Mountains (Gansu province, China)	Armeniaca	Prunus sibirica	Armeniaca	apricot related species	eIFiso4E_Arm_P00/eIFiso4E_Arm_P03	eIF4E_Arm_P00
CH_322_1				Asia	Eastern Asia	China	Weichang (Hebei province, China)	Armeniaca	Prunus sibirica	Armeniaca	apricot related species	not available	eIF4E_Arm_P00/eIF4E_Arm_P34
CH_322_2				Asia	Eastern Asia	China	Weichang (Hebei province, China)	Armeniaca	Prunus sibirica	Armeniaca	apricot related species	eIFiso4E_Arm_P00/eIFiso4E_Arm_P11	eIF4E_Arm_P18/eIF4E_Arm_P32
CH_327_1				Asia	Eastern Asia	China	Weichang (Hebei province, China)	Armeniaca	Prunus sibirica	Armeniaca	apricot related species	eIFiso4E_Arm_P00/eIFiso4E_Arm_P11	eIF4E_Arm_P00
CH_327_2				Asia	Eastern Asia	China	Weichang (Hebei province, China)	Armeniaca	Prunus sibirica	Armeniaca	apricot related species	eIFiso4E_Arm_P00	eIF4E_Arm_P00/eIF4E_Arm_P18
CZ_001	Vognik		Faculty of Horticulture, Mendel University in Brno (Lednice, Czech Republic)	Europe	Eastern Europe	Ukraine		Armeniaca	Prunus armeniaca	Armeniaca	apricot crop species	not available	eIF4E_Arm_P00
CZ_004	Cudovyj		Faculty of Horticulture, Mendel University in Brno (Lednice, Czech Republic)	Europe	Eastern Europe	Ukraine		Armeniaca	Prunus armeniaca	Armeniaca	apricot crop species	eIFiso4E_Arm_P00	eIF4E_Arm_P00
CZ_005	Prizer		Faculty of Horticulture, Mendel University in Brno (Lednice, Czech Republic)	Europe	Eastern Europe	Ukraine		Armeniaca	Prunus armeniaca	Armeniaca	apricot crop species	eIFiso4E_Arm_P00	eIF4E_Arm_P00
CZ_006	Churmai		Faculty of Horticulture, Mendel University in Brno (Lednice, Czech Republic)	Asia	Central Asia	unknown		Armeniaca	Prunus armeniaca	Armeniaca	apricot crop species	eIFiso4E_Arm_P00	eIF4E_Arm_P00
CZ_008	Bronzovyj		Faculty of Horticulture, Mendel University in Brno (Lednice, Czech Republic)	Europe	Eastern Europe	Ukraine		Armeniaca	Prunus armeniaca	Armeniaca	apricot crop species	eIFiso4E_Arm_P00/eIFiso4E_Arm_P02	eIF4E_Arm_P00/eIF4E_Arm_P01
CZ_009	Colov_19		Faculty of Horticulture, Mendel University in Brno (Lednice, Czech Republic)	Europe	Eastern Europe	Bulgaria		Armeniaca	Prunus armeniaca	Armeniaca	apricot crop species	eIFiso4E_Arm_P00	eIF4E_Arm_P00
CZ_010	Nadezhda		Faculty of Horticulture, Mendel University in Brno (Lednice, Czech Republic)	Europe	Eastern Europe	Moldavia		Armeniaca	Prunus armeniaca	Armeniaca	apricot crop species	eIFiso4E_Arm_P00	eIF4E_Arm_P00
CZ_011	NJA_55		Faculty of Horticulture, Mendel University in Brno (Lednice, Czech Republic)	America	Northern America	USA		Armeniaca	Prunus armeniaca	Armeniaca	apricot crop species	eIFiso4E_Arm_P00	eIF4E_Arm_P03/eIF4E_Arm_P13
CZ_012	Zorkij		Faculty of Horticulture, Mendel University in Brno (Lednice, Czech Republic)	Europe	Eastern Europe	Ukraine		Armeniaca	Prunus armeniaca	Armeniaca	apricot crop species	eIFiso4E_Arm_P00	eIF4E_Arm_P00/eIF4E_Arm_P12
CZ_013	Kostinskij		Faculty of Horticulture, Mendel University in Brno (Lednice, Czech Republic)	Europe	Eastern Europe	Ukraine		Armeniaca	Prunus armeniaca	Armeniaca	apricot crop species	eIFiso4E_Arm_P00/eIFiso4E_Arm_P02	eIF4E_Arm_P00
CZ_014	Beliana		Faculty of Horticulture, Mendel University in Brno (Lednice, Czech Republic)	Europe	Western Europe	France		Armeniaca	Prunus armeniaca	Armeniaca	apricot crop species	eIFiso4E_Arm_P00	not available
CZ_015	Stepnaz Oranz		Faculty of Horticulture, Mendel University in Brno (Lednice, Czech Republic)	Europe	Eastern Europe	Czech Republic		Armeniaca	Prunus armeniaca	Armeniaca	apricot crop species	eIFiso4E_Arm_P00	eIF4E_Arm_P00
CZ_016	Poier (Poyer)		Faculty of Horticulture, Mendel University in Brno (Lednice, Czech Republic)	Europe	Western Europe	France		Armeniaca	Prunus armeniaca	Armeniaca	apricot crop species	eIFiso4E_Arm_P00	eIF4E_Arm_P00
CZ_017	Nachod. Zazrak		Faculty of Horticulture, Mendel University in Brno (Lednice, Czech Republic)	Europe	Eastern Europe	Poland		Armeniaca	Prunus armeniaca	Armeniaca	apricot crop species	eIFiso4E_Arm_P00	eIF4E_Arm_P00
CZ_018	Nach. Krajova		Faculty of Horticulture, Mendel University in Brno (Lednice, Czech Republic)	Europe	Eastern Europe	Poland		Armeniaca	Prunus armeniaca	Armeniaca	apricot crop species	eIFiso4E_Arm_P00	eIF4E_Arm_P00
CZ_019	Kecpsar		Faculty of Horticulture, Mendel University in Brno (Lednice, Czech Republic)	Asia	Central Asia	unknown		Armeniaca	Prunus armeniaca	Armeniaca	apricot crop species	eIFiso4E_Arm_P00	eIF4E_Arm_P00
CZ_020	Abu talibi		Faculty of Horticulture, Mendel University in Brno (Lednice, Czech Republic)	Asia	Irano-caucasian	Armenia		Armeniaca	Prunus armeniaca	Armeniaca	apricot crop species	eIFiso4E_Arm_P00	eIF4E_Arm_P00
CZ_022	Velvaglo V.I.		Faculty of Horticulture, Mendel University in Brno (Lednice, Czech Republic)	America	Northern America	Canada		Armeniaca	Prunus armeniaca	Armeniaca	apricot crop species	eIFiso4E_Arm_P00	eIF4E_Arm_P00
CZ_024	Lerosa		Faculty of Horticulture, Mendel University in Brno (Lednice, Czech Republic)	Europe	Eastern Europe	Czech Republic		Armeniaca	Prunus armeniaca	Armeniaca	apricot crop species	eIFiso4E_Arm_P00	eIF4E_Arm_P00
CZ_025	Dacia		Faculty of Horticulture, Mendel University in Brno (Lednice, Czech Republic)	Europe	Eastern Europe	Romania		Armeniaca	Prunus armeniaca	Armeniaca	apricot crop species	eIFiso4E_Arm_P00	eIF4E_Arm_P16
CZ_026	Klosterneuburger		Faculty of Horticulture, Mendel University in Brno (Lednice, Czech Republic)	Europe	Eastern Europe	Austria		Armeniaca	Prunus armeniaca	Armeniaca	apricot crop species	eIFiso4E_Arm_P00	eIF4E_Arm_P00
CZ_027	Aurora		Faculty of Horticulture, Mendel University in Brno (Lednice, Czech Republic)	Europe	Western Europe	Italy		Armeniaca	Prunus armeniaca	Armeniaca	apricot crop species	eIFiso4E_Arm_P00	eIF4E_Arm_P00
CZ_028	Lefrosta		Faculty of Horticulture, Mendel University in Brno (Lednice, Czech Republic)	Asia	Central Asia	unknown		Armeniaca	Prunus armeniaca	Armeniaca	apricot crop species	eIFiso4E_Arm_P00	eIF4E_Arm_P00
CZ_030	Chuang Sin		Faculty of Horticulture, Mendel University in Brno (Lednice, Czech Republic)	Asia	Eastern Asia	China		Armeniaca	Prunus armeniaca	Armeniaca	apricot crop species	eIFiso4E_Arm_P00	eIF4E_Arm_P00
CZ_031	Naryadnyi		Faculty of Horticulture, Mendel University in Brno (Lednice, Czech Republic)	Europe	Eastern Europe	Ukraine		Armeniaca	Prunus armeniaca	Armeniaca	apricot crop species	eIFiso4E_Arm_P00	eIF4E_Arm_P00
CZ_032	Blengeim Orange		Faculty of Horticulture, Mendel University in Brno (Lednice, Czech Republic)	America	Northern America	USA		Armeniaca	Prunus armeniaca	Armeniaca	apricot crop species	eIFiso4E_Arm_P00	eIF4E_Arm_P00
CZ_033	LE_806		Faculty of Horticulture, Mendel University in Brno (Lednice, Czech Republic)	Europe	Eastern Europe	unknown		Armeniaca	Prunus armeniaca	Armeniaca	apricot crop species	eIFiso4E_Arm_P00	eIF4E_Arm_P00
CZ_034	Bai Gon		Faculty of Horticulture, Mendel University in Brno (Lednice, Czech Republic)	Asia	Eastern Asia	China		Armeniaca	Prunus armeniaca	Armeniaca	apricot crop species	eIFiso4E_Arm_P00	eIF4E_Arm_P00
CZ_035	Poljus Junskij		Faculty of Horticulture, Mendel University in Brno (Lednice, Czech Republic)	Asia	Central Asia	unknown		Armeniaca	Prunus armeniaca	Armeniaca	apricot crop species	eIFiso4E_Arm_P00	eIF4E_Arm_P00
CZ_036	Lakanyj		Faculty of Horticulture, Mendel University in Brno (Lednice, Czech Republic)	Europe	Eastern Europe	unknown		Armeniaca	Prunus armeniaca	Armeniaca	apricot crop species	eIFiso4E_Arm_P00	eIF4E_Arm_P00
CZ_037	Tilton IRS5_1AC1_12		Faculty of Horticulture, Mendel University in Brno (Lednice, Czech Republic)	America	Northern America	Canada		Armeniaca	Prunus armeniaca	Armeniaca	apricot crop species	eIFiso4E_Arm_P00	eIF4E_Arm_P00
CZ_038	Vympel		Faculty of Horticulture, Mendel University in Brno (Lednice, Czech Republic)	Asia	Central Asia	Uzbekistan		Armeniaca	Prunus armeniaca	Armeniaca	apricot crop species	eIFiso4E_Arm_P00	eIF4E_Arm_P00
CZ_039	C4_R8_T22		Faculty of Horticulture, Mendel University in Brno (Lednice, Czech Republic)	Asia	Eastern Asia	China		Armeniaca	Prunus armeniaca	Armeniaca	apricot crop species	eIFiso4E_Arm_P00/eIFiso4E_Arm_P03	eIF4E_Arm_P00
CZ_040	Mamaia		Faculty of Horticulture, Mendel University in Brno (Lednice, Czech Republic)	Europe	Eastern Europe	Romania		Armeniaca	Prunus armeniaca	Armeniaca	apricot crop species	eIFiso4E_Arm_P00	eIF4E_Arm_P00
CZ_043	Neptun		Faculty of Horticulture, Mendel University in Brno (Lednice, Czech Republic)	Europe	Eastern Europe	Romania		Armeniaca	Prunus armeniaca	Armeniaca	apricot crop species	eIFiso4E_Arm_P00	eIF4E_Arm_P00
CZ_044	In Bej Sin		Faculty of Horticulture, Mendel University in Brno (Lednice, Czech Republic)	Asia	Eastern Asia	China		Armeniaca	Prunus armeniaca	Armeniaca	apricot crop species	eIFiso4E_Arm_P00	eIF4E_Arm_P00
CZ_046	Cina		Faculty of Horticulture, Mendel University in Brno (Lednice, Czech Republic)	Asia	Eastern Asia	China		Armeniaca	Prunus armeniaca	Armeniaca	apricot crop species	eIFiso4E_Arm_P00/eIFiso4E_Arm_P03	eIF4E_Arm_P00
CZ_047	Marie de Cenad		Faculty of Horticulture, Mendel University in Brno (Lednice, Czech Republic)	Europe	Eastern Europe	Romania		Armeniaca	Prunus armeniaca	Armeniaca	apricot crop species	eIFiso4E_Arm_P00	eIF4E_Arm_P00
CZ_048	Harogem		Faculty of Horticulture, Mendel University in Brno (Lednice, Czech Republic)	America	Northern America	Canada		Armeniaca	Prunus armeniaca	Armeniaca	apricot crop species	eIFiso4E_Arm_P00/eIFiso4E_Arm_P03	eIF4E_Arm_P00
CZ_049	Kostjuzenskij		Faculty of Horticulture, Mendel University in Brno (Lednice, Czech Republic)	Europe	Eastern Europe	Ukraine		Armeniaca	Prunus armeniaca	Armeniaca	apricot crop species	eIFiso4E_Arm_P00	not available
CZ_050	Vestar		Faculty of Horticulture, Mendel University in Brno (Lednice, Czech Republic)	Europe	Eastern Europe	Slovakia		Armeniaca	Prunus armeniaca	Armeniaca	apricot crop species	eIFiso4E_Arm_P00	eIF4E_Arm_P00
CZ_051	5_17_103		Faculty of Horticulture, Mendel University in Brno (Lednice, Czech Republic)	Europe	Eastern Europe	Moldavia		Armeniaca	Prunus armeniaca	Armeniaca	apricot crop species	eIFiso4E_Arm_P00	eIF4E_Arm_P00
CZ_052	Gvardejskij		Faculty of Horticulture, Mendel University in Brno (Lednice, Czech Republic)	Europe	Eastern Europe	Ukraine		Armeniaca	Prunus armeniaca	Armeniaca	apricot crop species	eIFiso4E_Arm_P00	eIF4E_Arm_P00
CZ_053	Veecot		Faculty of Horticulture, Mendel University in Brno (Lednice, Czech Republic)	America	Northern America	Canada		Armeniaca	Prunus armeniaca	Armeniaca	apricot crop species	eIFiso4E_Arm_P00	eIF4E_Arm_P00
CZ_054	Arzami Aromatnyj		Faculty of Horticulture, Mendel University in Brno (Lednice, Czech Republic)	Asia	Central Asia	unknown		Armeniaca	Prunus armeniaca	Armeniaca	apricot crop species	eIFiso4E_Arm_P00	eIF4E_Arm_P00
CZ_057	Lejuna		Faculty of Horticulture, Mendel University in Brno (Lednice, Czech Republic)	Europe	Eastern Europe	Czech Republic		Armeniaca	Prunus armeniaca	Armeniaca	apricot crop species	eIFiso4E_Arm_P00	eIF4E_Arm_P00
CZ_058	Alfred		Faculty of Horticulture, Mendel University in Brno (Lednice, Czech Republic)	America	Northern America	USA		Armeniaca	Prunus armeniaca	Armeniaca	apricot crop species	eIFiso4E_Arm_P00	eIF4E_Arm_P00
CZ_059	Vynoslivyi		Faculty of Horticulture, Mendel University in Brno (Lednice, Czech Republic)	Europe	Eastern Europe	Ukraine		Armeniaca	Prunus armeniaca	Armeniaca	apricot crop species	eIFiso4E_Arm_P00	eIF4E_Arm_P00
CZ_060	Salach		Faculty of Horticulture, Mendel University in Brno (Lednice, Czech Republic)	America	Northern America	USA		Armeniaca	Prunus armeniaca	Armeniaca	apricot crop species	eIFiso4E_Arm_P00	eIF4E_Arm_P00
CZ_061	Hargrand		Faculty of Horticulture, Mendel University in Brno (Lednice, Czech Republic)	America	Northern America	Canada		Armeniaca	Prunus armeniaca	Armeniaca	apricot crop species	eIFiso4E_Arm_P00	eIF4E_Arm_P00
CZ_063	Priusadebnyi		Faculty of Horticulture, Mendel University in Brno (Lednice, Czech Republic)	Europe	Eastern Europe	Ukraine		Armeniaca	Prunus armeniaca	Armeniaca	apricot crop species	eIFiso4E_Arm_P00	eIF4E_Arm_P06
CZ_064	Lebela		Faculty of Horticulture, Mendel University in Brno (Lednice, Czech Republic)	Europe	Eastern Europe	Czech Republic		Armeniaca	Prunus armeniaca	Armeniaca	apricot crop species	eIFiso4E_Arm_P00	eIF4E_Arm_P00
CZ_065	Lunnik		Faculty of Horticulture, Mendel University in Brno (Lednice, Czech Republic)	Europe	Eastern Europe	Ukraine		Armeniaca	Prunus armeniaca	Armeniaca	apricot crop species	eIFiso4E_Arm_P00	eIF4E_Arm_P00
CZ_066	Perfection IR213_1B		Faculty of Horticulture, Mendel University in Brno (Lednice, Czech Republic)	America	Northern America	USA		Armeniaca	Prunus armeniaca	Armeniaca	apricot crop species	eIFiso4E_Arm_P00	eIF4E_Arm_P00
CZ_067	Keczke mete rosen		Faculty of Horticulture, Mendel University in Brno (Lednice, Czech Republic)	Europe	Eastern Europe	Hungary		Armeniaca	Prunus armeniaca	Armeniaca	apricot crop species	eIFiso4E_Arm_P00	eIF4E_Arm_P00
CZ_068	Wenatchee IR95_2C1_10		Faculty of Horticulture, Mendel University in Brno (Lednice, Czech Republic)	America	Northern America	USA		Armeniaca	Prunus armeniaca	Armeniaca	apricot crop species	eIFiso4E_Arm_P00	eIF4E_Arm_P00
CZ_069	Scout		Faculty of Horticulture, Mendel University in Brno (Lednice, Czech Republic)	America	Northern America	Canada		Armeniaca	Prunus armeniaca	Armeniaca	apricot crop species	eIFiso4E_Arm_P00/eIFiso4E_Arm_P03	eIF4E_Arm_P00
CZ_072	A Ansu		Faculty of Horticulture, Mendel University in Brno (Lednice, Czech Republic)	Asia	Eastern Asia	China		Armeniaca	Prunus ansu	Armeniaca	apricot related species	eIFiso4E_Arm_P00	eIF4E_Arm_P00
CZ_073	Ananasnyj cjuripinskij		Faculty of Horticulture, Mendel University in Brno (Lednice, Czech Republic)	Europe	Eastern Europe	Ukraine		Armeniaca	Prunus armeniaca	Armeniaca	apricot crop species	eIFiso4E_Arm_P00	eIF4E_Arm_P00
CZ_074	Iskra		Faculty of Horticulture, Mendel University in Brno (Lednice, Czech Republic)	Europe	Eastern Europe	Ukraine		Armeniaca	Prunus armeniaca	Armeniaca	apricot crop species	eIFiso4E_Arm_P00	eIF4E_Arm_P00
CZ_075	Achrori		Faculty of Horticulture, Mendel University in Brno (Lednice, Czech Republic)	Asia	Central Asia	unknown		Armeniaca	Prunus armeniaca	Armeniaca	apricot crop species	eIFiso4E_Arm_P00	eIF4E_Arm_P00
CZ_077	Da-Yu-Bada		Faculty of Horticulture, Mendel University in Brno (Lednice, Czech Republic)	Asia	Eastern Asia	China		Armeniaca	Prunus armeniaca	Armeniaca	apricot crop species	eIFiso4E_Arm_P00	eIF4E_Arm_P00
CZ_078	Julskij_205		Faculty of Horticulture, Mendel University in Brno (Lednice, Czech Republic)	Asia	Central Asia	unknown		Armeniaca	Prunus armeniaca	Armeniaca	apricot crop species	eIFiso4E_Arm_P00	eIF4E_Arm_P00
CZ_079	Hajek		Faculty of Horticulture, Mendel University in Brno (Lednice, Czech Republic)	Europe	Eastern Europe	Czech Republic		Armeniaca	Prunus armeniaca	Armeniaca	apricot crop species	eIFiso4E_Arm_P00	eIF4E_Arm_P00
CZ_081	Vnuk Krasnoscokogo		Faculty of Horticulture, Mendel University in Brno (Lednice, Czech Republic)	Europe	Eastern Europe	Ukraine		Armeniaca	Prunus armeniaca	Armeniaca	apricot crop species	eIFiso4E_Arm_P00	eIF4E_Arm_P00
CZ_082	Mai-Che-Sin		Faculty of Horticulture, Mendel University in Brno (Lednice, Czech Republic)	Asia	Eastern Asia	China		Armeniaca	Prunus armeniaca	Armeniaca	apricot crop species	eIFiso4E_Arm_P00	eIF4E_Arm_P00
CZ_083	Mai-Huang		Faculty of Horticulture, Mendel University in Brno (Lednice, Czech Republic)	Asia	Eastern Asia	China		Armeniaca	Prunus armeniaca	Armeniaca	apricot crop species	eIFiso4E_Arm_P00/eIFiso4E_Arm_P03	eIF4E_Arm_P00
CZ_084	Aprikose von Nancy		Faculty of Horticulture, Mendel University in Brno (Lednice, Czech Republic)	Europe	Western Europe	France		Armeniaca	Prunus armeniaca	Armeniaca	apricot crop species	eIFiso4E_Arm_P00	eIF4E_Arm_P00
CZ_085	Zard		Faculty of Horticulture, Mendel University in Brno (Lednice, Czech Republic)	Asia	Central Asia	Uzbekistan		Armeniaca	Prunus armeniaca	Armeniaca	apricot crop species	eIFiso4E_Arm_P00	eIF4E_Arm_P16
CZ_086	Oranzenokrasnyj		Faculty of Horticulture, Mendel University in Brno (Lednice, Czech Republic)	Europe	Eastern Europe	Czech Republic		Armeniaca	Prunus armeniaca	Armeniaca	apricot crop species	eIFiso4E_Arm_P00	eIF4E_Arm_P00
CZ_087	Juan-Sin I		Faculty of Horticulture, Mendel University in Brno (Lednice, Czech Republic)	Asia	Eastern Asia	China		Armeniaca	Prunus armeniaca	Armeniaca	apricot crop species	eIFiso4E_Arm_P00	not available
CZ_089	Sanagjan Rannij		Faculty of Horticulture, Mendel University in Brno (Lednice, Czech Republic)	Europe	Eastern Europe	Ukraine		Armeniaca	Prunus armeniaca	Armeniaca	apricot crop species	eIFiso4E_Arm_P00	eIF4E_Arm_P00
CZ_090	Forum		Faculty of Horticulture, Mendel University in Brno (Lednice, Czech Republic)	Europe	Eastern Europe	Ukraine		Armeniaca	Prunus armeniaca	Armeniaca	apricot crop species	eIFiso4E_Arm_P00	eIF4E_Arm_P00
CZ_092	NJA_19		Faculty of Horticulture, Mendel University in Brno (Lednice, Czech Republic)	America	Northern America	USA		Armeniaca	Prunus armeniaca	Armeniaca	apricot crop species	eIFiso4E_Arm_P00/eIFiso4E_Arm_P03	eIF4E_Arm_P00
CZ_093	Chuan Shi Hong		Faculty of Horticulture, Mendel University in Brno (Lednice, Czech Republic)	Asia	Eastern Asia	China		Armeniaca	Prunus armeniaca	Armeniaca	apricot crop species	eIFiso4E_Arm_P00	eIF4E_Arm_P00
CZ_097	Gergana		Faculty of Horticulture, Mendel University in Brno (Lednice, Czech Republic)	Europe	Eastern Europe	Bulgaria		Armeniaca	Prunus armeniaca	Armeniaca	apricot crop species	not available	eIF4E_Arm_P00/eIF4E_Arm_P17
CZ_098	NJA_2		Faculty of Horticulture, Mendel University in Brno (Lednice, Czech Republic)	America	Northern America	USA		Armeniaca	Prunus armeniaca	Armeniaca	apricot crop species	eIFiso4E_Arm_P00	eIF4E_Arm_P00
CZ_099	Strepet (Mramornyi)		Faculty of Horticulture, Mendel University in Brno (Lednice, Czech Republic)	Europe	Eastern Europe	Ukraine		Armeniaca	Prunus armeniaca	Armeniaca	apricot crop species	eIFiso4E_Arm_P00	eIF4E_Arm_P00
CZ_100	Paviot		Faculty of Horticulture, Mendel University in Brno (Lednice, Czech Republic)	Europe	Western Europe	France		Armeniaca	Prunus armeniaca	Armeniaca	apricot crop species	eIFiso4E_Arm_P00	eIF4E_Arm_P00
CZ_101	Lagerdi maskad		Faculty of Horticulture, Mendel University in Brno (Lednice, Czech Republic)	Asia	Irano-caucasian	Iran		Armeniaca	Prunus armeniaca	Armeniaca	apricot crop species	eIFiso4E_Arm_P00	eIF4E_Arm_P00
CZ_102	Parnas		Faculty of Horticulture, Mendel University in Brno (Lednice, Czech Republic)	Europe	Eastern Europe	Ukraine		Armeniaca	Prunus armeniaca	Armeniaca	apricot crop species	eIFiso4E_Arm_P00	eIF4E_Arm_P00
CZ_103	Sem Badem Erik		Faculty of Horticulture, Mendel University in Brno (Lednice, Czech Republic)	Europe	Eastern Europe	Bulgaria		Armeniaca	Prunus armeniaca	Armeniaca	apricot crop species	eIFiso4E_Arm_P00	eIF4E_Arm_P00
CZ_104	Krymskij Medunec		Faculty of Horticulture, Mendel University in Brno (Lednice, Czech Republic)	Europe	Eastern Europe	Ukraine		Armeniaca	Prunus armeniaca	Armeniaca	apricot crop species	eIFiso4E_Arm_P00	eIF4E_Arm_P00
CZ_105	Pastyrik_146		Faculty of Horticulture, Mendel University in Brno (Lednice, Czech Republic)	Europe	Eastern Europe	Slovakia		Armeniaca	Prunus armeniaca	Armeniaca	apricot crop species	not available	eIF4E_Arm_P10/eIF4E_Arm_P11
CZ_106	Karola		Faculty of Horticulture, Mendel University in Brno (Lednice, Czech Republic)	Europe	Eastern Europe	Czech Republic		Armeniaca	Prunus armeniaca	Armeniaca	apricot crop species	not available	eIF4E_Arm_P00
CZ_107			Faculty of Horticulture, Mendel University in Brno (Lednice, Czech Republic)	Europe	unknown	unknown		Armeniaca	Prunus brigantina	Armeniaca	apricot related species	not available	eIF4E_Arm_P02
CZ_108	BD_SU_1		Faculty of Horticulture, Mendel University in Brno (Lednice, Czech Republic)	Asia	unknown	unknown		Amygdalus	Prunus davidiana	Persica	peach related species	eIFiso4E_Per_P00	not available
CZ_111			Faculty of Horticulture, Mendel University in Brno (Lednice, Czech Republic)	Asia	unknown	unknown		Armeniaca	Prunus mandshurica	Armeniaca	apricot related species	eIFiso4E_Arm_P00	eIF4E_Arm_P00
CZ_112	MN_VA_1		Faculty of Horticulture, Mendel University in Brno (Lednice, Czech Republic)	Asia	unknown	unknown		Amygdalus	Prunus species	Amygdalus	almond related species	eIFiso4E_Amy_P02	not available
CZ_115	Saman hong		Faculty of Horticulture, Mendel University in Brno (Lednice, Czech Republic)	Asia	Eastern Asia	China		Armeniaca	Prunus armeniaca	Armeniaca	apricot crop species	eIFiso4E_Arm_P00	eIF4E_Arm_P00
CZ_116			Faculty of Horticulture, Mendel University in Brno (Lednice, Czech Republic)	Asia	Eastern Asia	China		Armeniaca	Prunus armeniaca	Armeniaca	apricot crop species	eIFiso4E_Arm_P00	eIF4E_Arm_P00/eIF4E_Arm_P12
CZ_120	Betinka		Faculty of Horticulture, Mendel University in Brno (Lednice, Czech Republic)	Europe	Eastern Europe	Czech Republic		Armeniaca	Prunus armeniaca	Armeniaca	apricot crop species	eIFiso4E_Arm_P00	eIF4E_Arm_P00
CZ_124	Boccuccia spinosa		Faculty of Horticulture, Mendel University in Brno (Lednice, Czech Republic)	Europe	Western Europe	Italy		Armeniaca	Prunus armeniaca	Armeniaca	apricot crop species	not available	eIF4E_Arm_P00
CZ_125	Veverka		Faculty of Horticulture, Mendel University in Brno (Lednice, Czech Republic)	Europe	Eastern Europe	unknown		Armeniaca	Prunus armeniaca	Armeniaca	apricot crop species	eIFiso4E_Arm_P00	eIF4E_Arm_P11/eIF4E_Arm_P14
CZ_134	67_48		Faculty of Horticulture, Mendel University in Brno (Lednice, Czech Republic)	Europe	Eastern Europe	Ukraine		Armeniaca	Prunus armeniaca	Armeniaca	apricot crop species	eIFiso4E_Arm_P01	eIF4E_Arm_P00/eIF4E_Arm_P15
CZ_140			Faculty of Horticulture, Mendel University in Brno (Lednice, Czech Republic)	Asia	Eastern Asia	China		Armeniaca	Prunus sibirica	Armeniaca	apricot related species	eIFiso4E_Arm_P00/eIFiso4E_Arm_P11	eIF4E_Arm_P00
CZ_141	Jevpatorijskij		Faculty of Horticulture, Mendel University in Brno (Lednice, Czech Republic)	Europe	Eastern Europe	Russia		Amygdalus	Prunus persica	Persica	peach crop species	eIFiso4E_Per_P00	eIF4E_Per_P00
CZ_142	Nikitskij		Faculty of Horticulture, Mendel University in Brno (Lednice, Czech Republic)	Europe	Eastern Europe	Ukraine		Amygdalus	Prunus dulcis	Amygdalus	almond crop species	eIFiso4E_Amy_P02	eIF4E_Amy_P00
CZ_143	98_7_10		Faculty of Horticulture, Mendel University in Brno (Lednice, Czech Republic)	Asia	Eastern Asia	China		Amygdalus	Prunus persica	Persica	peach crop species	eIFiso4E_Per_P00	eIF4E_Per_P00
CZ_144	Dojmoocka Dnepr		Faculty of Horticulture, Mendel University in Brno (Lednice, Czech Republic)	Europe	Eastern Europe	Ukraine		Amygdalus	Prunus persica	Persica	peach crop species	eIFiso4E_Per_P00	eIF4E_Per_P00
CZ_145	Druzhba narodov		Faculty of Horticulture, Mendel University in Brno (Lednice, Czech Republic)	Europe	Eastern Europe	Ukraine		Amygdalus	Prunus persica	Persica	peach crop species	eIFiso4E_Per_P00	eIF4E_Per_P00
CZ_146	Duan Yu		Faculty of Horticulture, Mendel University in Brno (Lednice, Czech Republic)	Asia	Eastern Asia	China		Amygdalus	Prunus persica	Persica	peach crop species	eIFiso4E_Per_P00	eIF4E_Per_P00
CZ_147	Fei chenq tao		Faculty of Horticulture, Mendel University in Brno (Lednice, Czech Republic)	Asia	Eastern Asia	China		Amygdalus	Prunus persica	Persica	peach crop species	eIFiso4E_Per_P00	eIF4E_Per_P00
CZ_148	Choni ustojcivyj		Faculty of Horticulture, Mendel University in Brno (Lednice, Czech Republic)	Europe	Eastern Europe	Ukraine		Amygdalus	Prunus persica	Persica	peach crop species	eIFiso4E_Per_P00	eIF4E_Per_P00
CZ_149	Krasnomjasyj		Faculty of Horticulture, Mendel University in Brno (Lednice, Czech Republic)	Europe	Eastern Europe	Ukraine		Amygdalus	Prunus persica	Persica	peach crop species	eIFiso4E_Per_P00	eIF4E_Per_P00
CZ_150	Man chenqxue tao		Faculty of Horticulture, Mendel University in Brno (Lednice, Czech Republic)	Asia	Eastern Asia	China		Amygdalus	Prunus persica	Persica	peach crop species	eIFiso4E_Per_P00	eIF4E_Per_P00
CZ_151	Negus		Faculty of Horticulture, Mendel University in Brno (Lednice, Czech Republic)	Europe	Eastern Europe	Romania		Amygdalus	Prunus persica	Persica	peach crop species	eIFiso4E_Per_P00	eIF4E_Per_P00
CZ_152	Ostrakovskij Belyi		Faculty of Horticulture, Mendel University in Brno (Lednice, Czech Republic)	Europe	Eastern Europe	Ukraine		Amygdalus	Prunus persica	Persica	peach crop species	eIFiso4E_Per_P00	eIF4E_Per_P00
CZ_153	Qui mi		Faculty of Horticulture, Mendel University in Brno (Lednice, Czech Republic)	Asia	Eastern Asia	China		Amygdalus	Prunus persica	Persica	peach crop species	eIFiso4E_Per_P00	eIF4E_Per_P00
CZ_154	Rui guanq		Faculty of Horticulture, Mendel University in Brno (Lednice, Czech Republic)	Asia	Eastern Asia	China		Amygdalus	Prunus persica	Persica	peach crop species	eIFiso4E_Per_P00	eIF4E_Per_P00
CZ_155	Sovetskij		Faculty of Horticulture, Mendel University in Brno (Lednice, Czech Republic)	Europe	Eastern Europe	Ukraine		Amygdalus	Prunus persica	Persica	peach crop species	eIFiso4E_Per_P00	eIF4E_Per_P00
CZ_156	Tavrika 836_89		Faculty of Horticulture, Mendel University in Brno (Lednice, Czech Republic)	Europe	Eastern Europe	Ukraine		Amygdalus	Prunus persica	Persica	peach crop species	eIFiso4E_Per_P00	eIF4E_Per_P00
CZ_158	Zlatna krizinka		Faculty of Horticulture, Mendel University in Brno (Lednice, Czech Republic)	Europe	Eastern Europe	Ukraine		Amygdalus	Prunus persica	Persica	peach crop species	eIFiso4E_Per_P00	eIF4E_Per_P00
CZ_159	Zlatogor		Faculty of Horticulture, Mendel University in Brno (Lednice, Czech Republic)	Europe	Eastern Europe	Ukraine		Amygdalus	Prunus persica	Persica	peach crop species	eIFiso4E_Per_P00	eIF4E_Per_P00
CZ_160	Zlatolistyj rannyj		Faculty of Horticulture, Mendel University in Brno (Lednice, Czech Republic)	Europe	Eastern Europe	Ukraine		Amygdalus	Prunus persica	Persica	peach crop species	eIFiso4E_Per_P00	eIF4E_Per_P00
CZ_162	W12		Faculty of Horticulture, Mendel University in Brno (Lednice, Czech Republic)	Asia	unknown	unknown		Amygdalus	Prunus persica	Persica	peach crop species	eIFiso4E_Per_P00	eIF4E_Per_P00
CZ_163	W13		Faculty of Horticulture, Mendel University in Brno (Lednice, Czech Republic)	Asia	unknown	unknown		Amygdalus	Prunus persica	Persica	peach crop species	eIFiso4E_Per_P00	eIF4E_Per_P00
CZ_164	Jing Yu		Faculty of Horticulture, Mendel University in Brno (Lednice, Czech Republic)	Asia	Eastern Asia	China		Amygdalus	Prunus persica	Persica	peach crop species	eIFiso4E_Per_P00	eIF4E_Per_P00
CZ_165	Wan M		Faculty of Horticulture, Mendel University in Brno (Lednice, Czech Republic)	Asia	unknown	unknown		Amygdalus	Prunus persica	Persica	peach crop species	eIFiso4E_Per_P00	eIF4E_Per_P00
CZ_169			Faculty of Horticulture, Mendel University in Brno (Lednice, Czech Republic)	Europe	Eastern Europe	unknown		Armeniaca	Prunus armeniaca	Armeniaca	apricot crop species	eIFiso4E_Arm_P00	eIF4E_Arm_P00
CZ_170			Faculty of Horticulture, Mendel University in Brno (Lednice, Czech Republic)	Europe	Eastern Europe	unknown		Armeniaca	Prunus armeniaca	Armeniaca	apricot crop species	eIFiso4E_Arm_P00	eIF4E_Arm_P00
CZ_171	Yin Xang Bai Xing		Faculty of Horticulture, Mendel University in Brno (Lednice, Czech Republic)	Asia	Eastern Asia	China		Armeniaca	Prunus armeniaca	Armeniaca	apricot crop species	not available	eIF4E_Arm_P00
CZ_172	5_Liaoning		Faculty of Horticulture, Mendel University in Brno (Lednice, Czech Republic)	Asia	Eastern Asia	China		Armeniaca	Prunus armeniaca	Armeniaca	apricot crop species	not available	eIF4E_Arm_P00
CZ_174	Hong Yu		Faculty of Horticulture, Mendel University in Brno (Lednice, Czech Republic)	Asia	Eastern Asia	China		Armeniaca	Prunus armeniaca	Armeniaca	apricot crop species	not available	eIF4E_Arm_P00
CZ_175	Dan Xing Bian Xing		Faculty of Horticulture, Mendel University in Brno (Lednice, Czech Republic)	Asia	Eastern Asia	China		Armeniaca	Prunus armeniaca	Armeniaca	apricot crop species	not available	eIF4E_Arm_P00
CZ_176	Sha Jin Hong		Faculty of Horticulture, Mendel University in Brno (Lednice, Czech Republic)	Asia	Eastern Asia	China		Armeniaca	Prunus armeniaca	Armeniaca	apricot crop species	not available	eIF4E_Arm_P00
CZ_177	3_Liaoning		Faculty of Horticulture, Mendel University in Brno (Lednice, Czech Republic)	Asia	Eastern Asia	China		Armeniaca	Prunus armeniaca	Armeniaca	apricot crop species	eIFiso4E_Arm_P00	eIF4E_Arm_P00
CZ_178	Yang Ji Yuang		Faculty of Horticulture, Mendel University in Brno (Lednice, Czech Republic)	Asia	Eastern Asia	China		Armeniaca	Prunus armeniaca	Armeniaca	apricot crop species	eIFiso4E_Arm_P00	eIF4E_Arm_P00
CZ_179	L Liaoning		Faculty of Horticulture, Mendel University in Brno (Lednice, Czech Republic)	Asia	Eastern Asia	China		Armeniaca	Prunus armeniaca	Armeniaca	apricot crop species	not available	eIF4E_Arm_P00
CZ_181	CLR Da Jie Xing		Faculty of Horticulture, Mendel University in Brno (Lednice, Czech Republic)	Asia	Eastern Asia	China		Armeniaca	Prunus armeniaca	Armeniaca	apricot crop species	not available	eIF4E_Arm_P00
FR_Aramis	Shamade_Aramis®	A3902	INRAE, PACA, URGAFL, Avignon (France)	Europe	Western Europe	France		Armeniaca	Prunus armeniaca	Armeniaca	apricot crop species	eIFiso4E_Arm_P00/eIFiso4E_Arm_P02	eIF4E_Arm_P00
FR_AVI_002	Prunus davidiana_1	B8	INRAE, PACA, URGAFL, Avignon (France)	Asia	unknown	unknown		Amygdalus	Prunus davidiana	Persica	peach related species	eIFiso4E_Per_P00	eIF4E_Per_P00
FR_AVI_004	Alnem_1	R1107	INRAE, PACA, URGAFL, Avignon (France)	Asia	Middle East	Israel		Amygdalus	Prunus dulcis	Amygdalus	almond crop species	not available	eIF4E_Amy_P00
FR_AVI_006		A2779	INRAE, PACA, URGAFL, Avignon (France)	Asia	unknown	unknown		Armeniaca	Prunus mume	Armeniaca	apricot related species	eIFiso4E_Arm_P00	eIF4E_Arm_P00/eIF4E_Arm_P35
FR_AVI_007	Ta Tao	S5091	INRAE, PACA, URGAFL, Avignon (France)	Asia	Eastern Asia	China		Amygdalus	Prunus persica	Persica	peach crop species	eIFiso4E_Per_P00	eIF4E_Per_P00
FR_AVI_008	Semis de Chine	S4415	INRAE, PACA, URGAFL, Avignon (France)	Asia	Eastern Asia	China		Amygdalus	Prunus persica	Persica	peach crop species	eIFiso4E_Per_P00	eIF4E_Per_P00
FR_AVI_009	Siberian C	S3639	INRAE, PACA, URGAFL, Avignon (France)	Asia	Eastern Asia	China		Amygdalus	Prunus persica	Persica	peach crop species	eIFiso4E_Per_P00	eIF4E_Per_P00
FR_AVI_010	Chiisan	S2538	INRAE, PACA, URGAFL, Avignon (France)	Asia	Eastern Asia	South Korea		Amygdalus	Prunus persica	Persica	peach crop species	eIFiso4E_Per_P00	eIF4E_Per_P00
FR_AVI_019	A VNUK	B28	INRAE, PACA, URGAFL, Avignon (France)	Europe	Eastern Europe	Ukraine		Armeniaca	Prunus armeniaca	Armeniaca	apricot crop species	eIFiso4E_Arm_P00	eIF4E_Arm_P00
FR_AVI_020	Stark Early Orange	A1145	INRAE, PACA, URGAFL, Avignon (France)	America	Northern America	USA		Armeniaca	Prunus armeniaca	Armeniaca	apricot crop species	eIFiso4E_Arm_P00	eIF4E_Arm_P00
FR_AVI_022	Kioto	A3867	INRAE, PACA, URGAFL, Avignon (France)	Europe	Western Europe	France		Armeniaca	Prunus armeniaca	Armeniaca	apricot crop species	eIFiso4E_Arm_P00	eIF4E_Arm_P00
FR_AVI_026	Nonpareil	R645	INRAE, PACA, URGAFL, Avignon (France)	America	Northern America	USA		Amygdalus	Prunus dulcis	Amygdalus	almond crop species	eIFiso4E_Amy_P02	eIF4E_Amy_P00
FR_AVI_027		R5043	INRAE, PACA, URGAFL, Avignon (France)	Asia	unknown	unknown		Amygdalus	Prunus ferganensis	Persica	peach related species	eIFiso4E_Per_P00	eIF4E_Per_P00
FR_AVI_029		R1040	INRAE, PACA, URGAFL, Avignon (France)	Europe	unknown	unknown		Amygdalus	Prunus argentea	Amygdalus	almond related species	eIFiso4E_Amy_P01	eIF4E_Amy_P25
FR_AVI_030		P1908	INRAE, PACA, URGAFL, Avignon (France)	Asia	unknown	unknown		Amygdalus	Prunus davidiana	Persica	peach related species	eIFiso4E_Per_P00	eIF4E_Per_P00
FR_AVI_034	Rubira	S4359	INRAE, PACA, URGAFL, Avignon (France)	Europe	Western Europe	France		Amygdalus	Prunus persica	Persica	peach crop species	eIFiso4E_Per_P00	eIF4E_Per_P00
FR_AVI_035		B16	INRAE, PACA, URGAFL, Avignon (France)	Asia	unknown	unknown		Amygdalus	Prunus mira	Persica	peach related species	eIFiso4E_Per_P00	eIF4E_Per_P11
FR_AVI_037	Tuono	R219	INRAE, PACA, URGAFL, Avignon (France)	Europe	Western Europe	Italy		Amygdalus	Prunus dulcis	Amygdalus	almond crop species	eIFiso4E_Amy_P02	eIF4E_Amy_P00
FR_AVI_039	P. armeniaca_114_9	B11	INRAE, PACA, URGAFL, Avignon (France)	Europe	Western Europe	unknown		Armeniaca	Prunus armeniaca	Armeniaca	apricot crop species	eIFiso4E_Arm_P00/eIFiso4E_Arm_P04	eIF4E_Arm_P01/eIF4E_Arm_P10
FR_AVI_040	Avola	R1439	INRAE, PACA, URGAFL, Avignon (France)	Europe	Western Europe	Italy		Amygdalus	Prunus dulcis	Amygdalus	almond crop species	eIFiso4E_Amy_P05	eIF4E_Amy_P00
FR_AVI_042	T4 Roy Rom Arkansas	S4809	INRAE, PACA, URGAFL, Avignon (France)	America	Northern America	USA		Amygdalus	Prunus persica	Persica	peach crop species	eIFiso4E_Per_P00	eIF4E_Per_P00
FR_AVI_045		B5	INRAE, PACA, URGAFL, Avignon (France)	Europe	unknown	unknown		Armeniaca	Prunus brigantina	Armeniaca	apricot related species	eIFiso4E_Arm_P14	eIF4E_Arm_P10
FR_AVI_051	Malo Konare	S5392	INRAE, PACA, URGAFL, Avignon (France)	Europe	Eastern Europe	Bulgaria		Amygdalus	Prunus persica	Persica	peach crop species	eIFiso4E_Per_P00	eIF4E_Per_P00
FR_AVI_053		S4713_R22_2	INRAE, PACA, URGAFL, Avignon (France)	Asia	Eastern Asia	Japan		Amygdalus	Prunus persica	Persica	peach crop species	eIFiso4E_Per_P00	not available
FR_AVI_056		B30	INRAE, PACA, URGAFL, Avignon (France)	Asia	unknown	unknown		Amygdalus	Prunus davidiana	Persica	peach related species	eIFiso4E_Per_P00/eIFiso4E_Per_P08	not available
FR_AVI_057	Sinung Chui Mi Canada	S4200	INRAE, PACA, URGAFL, Avignon (France)	Asia	Eastern Asia	China		Amygdalus	Prunus persica	Persica	peach crop species	eIFiso4E_Per_P00	eIF4E_Per_P06
FR_AVI_058		R775	INRAE, PACA, URGAFL, Avignon (France)	Europe	Eastern Europe	Bulgaria		Amygdalus	Prunus webbii	Amygdalus	almond related species	eIFiso4E_Amy_P02	eIF4E_Amy_P00
FR_AVI_062	B250 Tunisian type	S6144	INRAE, PACA, URGAFL, Avignon (France)	Africa	Northern Africa	Tunisia		Amygdalus	Prunus persica	Persica	peach crop species	eIFiso4E_Per_P00	eIF4E_Per_P00
FR_AVI_086	Texas		INRAE, PACA, URGAFL, Avignon (France)	America	Northern America	USA		Amygdalus	Prunus dulcis	Amygdalus	almond crop species	eIFiso4E_Amy_P01/eIFiso4E_Amy_P10	eIF4E_Amy_P06/eIF4E_Amy_P10
FR_AVI_087	Ferraduel		INRAE, PACA, URGAFL, Avignon (France)	Europe	Western Europe	France		Amygdalus	Prunus dulcis	Amygdalus	almond crop species	eIFiso4E_Amy_P02	eIF4E_Amy_P00/eIF4E_Amy_P10
FR_AVI_088	IXL		INRAE, PACA, URGAFL, Avignon (France)	America	Northern America	USA		Amygdalus	Prunus dulcis	Amygdalus	almond crop species	eIFiso4E_Amy_P01	eIF4E_Amy_P00
FR_AVI_089	Mona		INRAE, PACA, URGAFL, Avignon (France)	Europe	Western Europe	Spain		Amygdalus	Prunus dulcis	Amygdalus	almond crop species	eIFiso4E_Amy_P02/eIFiso4E_Amy_P05	eIF4E_Amy_P00/eIF4E_Amy_P10
FR_AVI_090	Atocha		INRAE, PACA, URGAFL, Avignon (France)	Europe	Western Europe	Spain		Amygdalus	Prunus dulcis	Amygdalus	almond crop species	eIFiso4E_Amy_P01	eIF4E_Amy_P00/eIF4E_Amy_P10
FR_AVI_091	Planeta		INRAE, PACA, URGAFL, Avignon (France)	Europe	Western Europe	Spain		Amygdalus	Prunus dulcis	Amygdalus	almond crop species	eIFiso4E_Amy_P02	eIF4E_Amy_P00/eIF4E_Amy_P10
FR_AVI_092	Del Cid		INRAE, PACA, URGAFL, Avignon (France)	Europe	Western Europe	Spain		Amygdalus	Prunus dulcis	Amygdalus	almond crop species	eIFiso4E_Amy_P11	eIF4E_Amy_P00
FR_AVI_093	Genco		INRAE, PACA, URGAFL, Avignon (France)	Europe	Western Europe	Italy		Amygdalus	Prunus dulcis	Amygdalus	almond crop species	eIFiso4E_Amy_P01	eIF4E_Amy_P00
FR_AVI_094	All in one		INRAE, PACA, URGAFL, Avignon (France)	America	Northern America	USA		Amygdalus	Prunus dulcis	Amygdalus	almond crop species	eIFiso4E_Amy_P01	eIF4E_Amy_P00
FR_AVI_095	Rumbeta		INRAE, PACA, URGAFL, Avignon (France)	Europe	Western Europe	Spain		Amygdalus	Prunus dulcis	Amygdalus	almond crop species	eIFiso4E_Amy_P01	eIF4E_Amy_P00
FR_AVI_096	Francoli		INRAE, PACA, URGAFL, Avignon (France)	Europe	Western Europe	Spain		Amygdalus	Prunus dulcis	Amygdalus	almond crop species	eIFiso4E_Amy_P02	eIF4E_Amy_P00
FR_Bergeron	Bergeron	A660	INRAE, PACA, URGAFL, Avignon (France)	Europe	Western Europe	France		Armeniaca	Prunus armeniaca	Armeniaca	apricot crop species	eIFiso4E_Arm_P00	eIF4E_Arm_P00
FR_Canino	Canino	A1343	INRAE, PACA, URGAFL, Avignon (France)	Europe	Western Europe	Spain		Armeniaca	Prunus armeniaca	Armeniaca	apricot crop species	eIFiso4E_Arm_P00	eIF4E_Arm_P00
FR_Colomer	Colomer		INRAE, PACA, URGAFL, Avignon (France)	Europe	Western Europe	France		Armeniaca	Prunus armeniaca	Armeniaca	apricot crop species	not available	eIF4E_Arm_P00
FR_F8_3	F8_3		INRAE, Bordeaux Aquitaine, UEA, Toulenne (France)	Europe	Western Europe	France		Amygdalus	Prunus persica	Persica	peach crop species	not available	eIF4E_Per_P00
FR_Fei_Cheng_Hong_Li	Fei Cheng Hong Li		INRAE, PACA, URGAFL, Avignon (France)	Asia	Eastern Asia	China		Amygdalus	Prunus persica	Persica	peach crop species	eIFiso4E_Per_P00	eIF4E_Per_P00
FR_GEO_1_2n	GEO_1_2n		INRAE, Bordeaux Aquitaine, UEA, Toulenne (France)	Europe	Western Europe	unknown		Amygdalus	Prunus persica	Persica	peach crop species	not available	eIF4E_Per_P06
FR_Goldrich	Goldrich		INRAE, PACA, URGAFL, Avignon (France)	America	Northern America	USA		Armeniaca	Prunus armeniaca	Armeniaca	apricot crop species	eIFiso4E_Arm_P02	eIF4E_Arm_P00
FR_Lovell_1_2n			INRAE, Bordeaux Aquitaine, UEA, Toulenne (France)	America	Northern America	USA		Amygdalus	Prunus persica	Persica	peach crop species	not available	eIF4E_Per_P06
FR_Orangered	Bhart_Orangered®		INRAE, PACA, URGAFL, Avignon (France)	America	Northern America	USA		Armeniaca	Prunus armeniaca	Armeniaca	apricot crop species	eIFiso4E_Arm_P00/eIFiso4E_Arm_P03	eIF4E_Arm_P00
FR_P1908			INRAE, PACA, URGAFL, Avignon (France)	Asia	Eastern Asia	China		Amygdalus	Prunus davidiana	Persica	peach related species	eIFiso4E_Per_P00	eIF4E_Per_P00
FR_Polonais	Polonais		INRAE, PACA, URGAFL, Avignon (France)	Europe	Western Europe	France		Armeniaca	Prunus armeniaca	Armeniaca	apricot crop species	not available	eIF4E_Arm_P00
FR_Redhaven_F8	Redhaven_F8		INRAE, Bordeaux Aquitaine, UEA, Toulenne (France)	America	Northern America	USA		Amygdalus	Prunus persica	persica	peach crop species	eIFiso4E_Per_P00	not available
FR_Roxana	Roxana		INRAE, PACA, URGAFL, Avignon (France)	Europe	Eastern Europe	Bulgaria		Armeniaca	Prunus armeniaca	Armeniaca	apricot crop species	eIFiso4E_Arm_P00	eIF4E_Arm_P00
FR_S0016	Royale de Barsac	S0016	INRAE, Bordeaux Aquitaine, UEA, Toulenne (France)	Europe	Western Europe	France		Amygdalus	Prunus persica	Persica	peach crop species	not available	eIF4E_Per_P06
FR_S0042	Amsden	S0042	INRAE, Bordeaux Aquitaine, UEA, Toulenne (France)	America	Northern America	USA		Amygdalus	Prunus persica	Persica	peach crop species	eIFiso4E_Per_P00	eIF4E_Per_P06
FR_S0257	Madeleine Blanche	S0257	INRAE, Bordeaux Aquitaine, UEA, Toulenne (France)	Europe	Western Europe	France		Amygdalus	Prunus persica	Persica	peach crop species	eIFiso4E_Per_P00	eIF4E_Per_P06
FR_S1591	Millecoton de la Toussaint	S1591	INRAE, Bordeaux Aquitaine, UEA, Toulenne (France)	Europe	Western Europe	France		Amygdalus	Prunus persica	Persica	peach crop species	eIFiso4E_Per_P00	eIF4E_Per_P06
FR_S2293	Rio-Oso-Gem	S2293	INRAE, Bordeaux Aquitaine, UEA, Toulenne (France)	America	Northern America	USA		Amygdalus	Prunus persica	Persica	peach crop species	eIFiso4E_Per_P00	eIF4E_Per_P06
FR_S2464	Okinawa	S2464	INRAE, Bordeaux Aquitaine, UEA, Toulenne (France)	Asia	Eastern Asia	Japan		Amygdalus	Prunus persica	Persica	peach crop species	eIFiso4E_Per_P00	eIF4E_Per_P06
FR_S2491	Type sauvage	S2491	INRAE, Bordeaux Aquitaine, UEA, Toulenne (France)	Europe	Western Europe	France		Amygdalus	Prunus persica	Persica	peach crop species	not available	eIF4E_Per_P06
FR_S2535	Type spontané de Corée du Sud	S2535	INRAE, Bordeaux Aquitaine, UEA, Toulenne (France)	Asia	Eastern Asia	South Korea		Amygdalus	Prunus persica	Persica	peach crop species	eIFiso4E_Per_P00	eIF4E_Per_P06
FR_S2657	Nectared 06	S2657	INRAE, Bordeaux Aquitaine, UEA, Toulenne (France)	America	Northern America	USA		Amygdalus	Prunus persica	Persica	peach crop species	eIFiso4E_Per_P00	eIF4E_Per_P00
FR_S2686	Double pink	S2686	INRAE, Bordeaux Aquitaine, UEA, Toulenne (France)	America	Northern America	USA		Amygdalus	Prunus persica	Persica	peach crop species	eIFiso4E_Per_P00	eIF4E_Per_P06
FR_S2726	Santa Rosa	S2726	INRAE, Bordeaux Aquitaine, UEA, Toulenne (France)	America	Northern America	USA		Amygdalus	Prunus persica	Persica	peach crop species	eIFiso4E_Per_P00	eIF4E_Per_P06
FR_S2835	Saturn	S2835	INRAE, Bordeaux Aquitaine, UEA, Toulenne (France)	America	Northern America	USA		Amygdalus	Prunus persica	Persica	peach crop species	eIFiso4E_Per_P00	eIF4E_Per_P06
FR_S2844	Russel's Red	S2844	INRAE, Bordeaux Aquitaine, UEA, Toulenne (France)	America	Northern America	USA		Amygdalus	Prunus persica	Persica	peach crop species	eIFiso4E_Per_P00	eIF4E_Per_P06
FR_S3057	Galande	S3057	INRAE, Bordeaux Aquitaine, UEA, Toulenne (France)	Europe	Western Europe	France		Amygdalus	Prunus persica	Persica	peach crop species	eIFiso4E_Per_P00	eIF4E_Per_P00
FR_S3498	Grabelle	S3498	INRAE, Bordeaux Aquitaine, UEA, Toulenne (France)	America	Northern America	USA		Amygdalus	Prunus persica	Persica	peach crop species	eIFiso4E_Per_P00	eIF4E_Per_P00
FR_S3527	Vesuvio	S3527	INRAE, Bordeaux Aquitaine, UEA, Toulenne (France)	Europe	Western Europe	Italy		Amygdalus	Prunus persica	Persica	peach crop species	eIFiso4E_Per_P00	eIF4E_Per_P06
FR_S3528	Vivian	S3528	INRAE, Bordeaux Aquitaine, UEA, Toulenne (France)	America	Northern America	USA		Amygdalus	Prunus persica	Persica	peach crop species	eIFiso4E_Per_P00	eIF4E_Per_P06
FR_S3532	Michelini	S3532	INRAE, Bordeaux Aquitaine, UEA, Toulenne (France)	Europe	Western Europe	Italy		Amygdalus	Prunus persica	Persica	peach crop species	eIFiso4E_Per_P00	eIF4E_Per_P00
FR_S3709	Desert Gold	S3709	INRAE, Bordeaux Aquitaine, UEA, Toulenne (France)	America	Northern America	USA		Amygdalus	Prunus persica	Persica	peach crop species	eIFiso4E_Per_P00	eIF4E_Per_P06
FR_S3783	Colomba	S3783	INRAE, Bordeaux Aquitaine, UEA, Toulenne (France)	Europe	Western Europe	France		Amygdalus	Prunus persica	Persica	peach crop species	eIFiso4E_Per_P00	eIF4E_Per_P00
FR_S3800	Ferradine	S3800	INRAE, Bordeaux Aquitaine, UEA, Toulenne (France)	Europe	Western Europe	France		Amygdalus	Prunus persica	Persica	peach crop species	eIFiso4E_Per_P00	eIF4E_Per_P00
FR_S3906	Walgant	S3906	INRAE, Bordeaux Aquitaine, UEA, Toulenne (France)	Africa	Southern Africa	South Africa		Amygdalus	Prunus persica	Persica	peach crop species	eIFiso4E_Per_P00	eIF4E_Per_P06
FR_S3914	Sweeney	S3914	INRAE, Bordeaux Aquitaine, UEA, Toulenne (France)	America	Northern America	USA		Amygdalus	Prunus persica	Persica	peach crop species	eIFiso4E_Per_P00	eIF4E_Per_P06
FR_S3915	Tufts	S3915	INRAE, Bordeaux Aquitaine, UEA, Toulenne (France)	America	Northern America	USA		Amygdalus	Prunus persica	Persica	peach crop species	eIFiso4E_Per_P00	eIF4E_Per_P06
FR_S3916	Merriam	S3916	INRAE, Bordeaux Aquitaine, UEA, Toulenne (France)	America	Northern America	USA		Amygdalus	Prunus persica	Persica	peach crop species	eIFiso4E_Per_P00	eIF4E_Per_P06
FR_S3931	Suncrest	S3931	INRAE, Bordeaux Aquitaine, UEA, Toulenne (France)	America	Northern America	USA		Amygdalus	Prunus persica	Persica	peach crop species	eIFiso4E_Per_P00	eIF4E_Per_P06
FR_S3966	Early Redhaven	S3966	INRAE, Bordeaux Aquitaine, UEA, Toulenne (France)	America	Northern America	USA		Amygdalus	Prunus persica	Persica	peach crop species	eIFiso4E_Per_P00	eIF4E_Per_P00
FR_S4072	Loadel	S4072	INRAE, Bordeaux Aquitaine, UEA, Toulenne (France)	America	Northern America	USA		Amygdalus	Prunus persica	Persica	peach crop species	eIFiso4E_Per_P00	eIF4E_Per_P06
FR_S4073	J.H. Hale	S4073	INRAE, Bordeaux Aquitaine, UEA, Toulenne (France)	America	Northern America	USA		Amygdalus	Prunus persica	Persica	peach crop species	eIFiso4E_Per_P00	eIF4E_Per_P06
FR_S4684	Kakamas	S4684	INRAE, Bordeaux Aquitaine, UEA, Toulenne (France)	Africa	Southern Africa	South Africa		Amygdalus	Prunus persica	Persica	peach crop species	eIFiso4E_Per_P00	eIF4E_Per_P06
FR_S5018	Tines_681	S5018	INRAE, Bordeaux Aquitaine, UEA, Toulenne (France)	America	Northern America	USA		Amygdalus	Prunus persica	Persica	peach crop species	eIFiso4E_Per_P00	eIF4E_Per_P00
FR_S5075	Ferjalou Jalousia R	S5075	INRAE, Bordeaux Aquitaine, UEA, Toulenne (France)	Asia	Eastern Asia	China		Amygdalus	Prunus persica	Persica	peach crop species	eIFiso4E_Per_P00	eIF4E_Per_P00
FR_S5076	Red Robin	S5076	INRAE, Bordeaux Aquitaine, UEA, Toulenne (France)	America	Northern America	USA		Amygdalus	Prunus persica	Persica	peach crop species	eIFiso4E_Per_P00	eIF4E_Per_P00
FR_S5130	Yoo Myeong	S5130	INRAE, Bordeaux Aquitaine, UEA, Toulenne (France)	Asia	Eastern Asia	South Korea		Amygdalus	Prunus persica	Persica	peach crop species	eIFiso4E_Per_P00	eIF4E_Per_P06
FR_S5279	Akatsuki	S5279	INRAE, Bordeaux Aquitaine, UEA, Toulenne (France)	Asia	Eastern Asia	Japan		Amygdalus	Prunus persica	Persica	peach crop species	eIFiso4E_Per_P00	eIF4E_Per_P06
FR_S5303	Meylia	S5303	INRAE, Bordeaux Aquitaine, UEA, Toulenne (France)	Europe	Western Europe	France		Amygdalus	Prunus persica	Persica	peach crop species	eIFiso4E_Per_P00	eIF4E_Per_P00
FR_S5396	Huang Lu	S5396	INRAE, Bordeaux Aquitaine, UEA, Toulenne (France)	Asia	Eastern Asia	China		Amygdalus	Prunus persica	Persica	peach crop species	eIFiso4E_Per_P00	eIF4E_Per_P06
FR_S5397	Jing Yu	S5397	INRAE, Bordeaux Aquitaine, UEA, Toulenne (France)	Asia	Eastern Asia	China		Amygdalus	Prunus persica	Persica	peach crop species	eIFiso4E_Per_P00	eIF4E_Per_P06
FR_S5398	Bai Hua	S5398	INRAE, Bordeaux Aquitaine, UEA, Toulenne (France)	Asia	Eastern Asia	China		Amygdalus	Prunus persica	Persica	peach crop species	eIFiso4E_Per_P00	eIF4E_Per_P06
FR_S5510	Shen Chou Honey	S5510	INRAE, Bordeaux Aquitaine, UEA, Toulenne (France)	Asia	Eastern Asia	Taïwan		Amygdalus	Prunus persica	Persica	peach crop species	eIFiso4E_Per_P00	eIF4E_Per_P06
FR_S5520	Feng Hua Yulu	S5520	INRAE, Bordeaux Aquitaine, UEA, Toulenne (France)	Asia	Eastern Asia	China		Amygdalus	Prunus persica	Persica	peach crop species	eIFiso4E_Per_P00	eIF4E_Per_P06
FR_S5543	Impora	S5543	INRAE, Bordeaux Aquitaine, UEA, Toulenne (France)	Africa	Southern Africa	South Africa		Amygdalus	Prunus persica	Persica	peach crop species	eIFiso4E_Per_P00	eIF4E_Per_P06
FR_S5544	Monate	S5544	INRAE, Bordeaux Aquitaine, UEA, Toulenne (France)	Africa	Southern Africa	South Africa		Amygdalus	Prunus persica	Persica	peach crop species	eIFiso4E_Per_P00	eIF4E_Per_P06
FR_S5545	Talana	S5545	INRAE, Bordeaux Aquitaine, UEA, Toulenne (France)	Africa	Southern Africa	South Africa		Amygdalus	Prunus persica	Persica	peach crop species	eIFiso4E_Per_P00	eIF4E_Per_P06
FR_S5555	Sibelle	S5555	INRAE, Bordeaux Aquitaine, UEA, Toulenne (France)	Europe	Western Europe	France		Amygdalus	Prunus persica	Persica	peach crop species	eIFiso4E_Per_P00	eIF4E_Per_P00
FR_S5583	Calvis	S5583	INRAE, Bordeaux Aquitaine, UEA, Toulenne (France)	Europe	Western Europe	Spain		Amygdalus	Prunus persica	Persica	peach crop species	eIFiso4E_Per_P00	eIF4E_Per_P06
FR_S5584	Miraflores	S5584	INRAE, Bordeaux Aquitaine, UEA, Toulenne (France)	Europe	Western Europe	Spain		Amygdalus	Prunus persica	Persica	peach crop species	eIFiso4E_Per_P00	eIF4E_Per_P06
FR_S5634	Redwing	S5634	INRAE, Bordeaux Aquitaine, UEA, Toulenne (France)	America	Northern America	USA		Amygdalus	Prunus persica	Persica	peach crop species	eIFiso4E_Per_P00	eIF4E_Per_P06
FR_S5636	Gang Shan Bai	S5636	INRAE, Bordeaux Aquitaine, UEA, Toulenne (France)	Asia	Eastern Asia	China		Amygdalus	Prunus persica	Persica	peach crop species	eIFiso4E_Per_P00	eIF4E_Per_P06
FR_S5637	Bai Feng	S5637	INRAE, Bordeaux Aquitaine, UEA, Toulenne (France)	Asia	Eastern Asia	China		Amygdalus	Prunus persica	Persica	peach crop species	eIFiso4E_Per_P00	eIF4E_Per_P06
FR_S5638	Wu Yue Xian	S5638	INRAE, Bordeaux Aquitaine, UEA, Toulenne (France)	Asia	Eastern Asia	China		Amygdalus	Prunus persica	Persica	peach crop species	eIFiso4E_Per_P00	eIF4E_Per_P06
FR_S5639	Jing Hong	S5639	INRAE, Bordeaux Aquitaine, UEA, Toulenne (France)	Asia	Eastern Asia	China		Amygdalus	Prunus persica	Persica	peach crop species	eIFiso4E_Per_P00	eIF4E_Per_P06
FR_S5640	Jing Yan	S5640	INRAE, Bordeaux Aquitaine, UEA, Toulenne (France)	Asia	Eastern Asia	China		Amygdalus	Prunus persica	Persica	peach crop species	eIFiso4E_Per_P00	eIF4E_Per_P06
FR_S5715	Silver Lode	S5715	INRAE, Bordeaux Aquitaine, UEA, Toulenne (France)	America	Northern America	USA		Amygdalus	Prunus persica	Persica	peach crop species	eIFiso4E_Per_P00	eIF4E_Per_P06
FR_S5782	Bailou	S5782	INRAE, Bordeaux Aquitaine, UEA, Toulenne (France)	America	Northern America	USA		Amygdalus	Prunus persica	Persica	peach crop species	eIFiso4E_Per_P00	eIF4E_Per_P06
FR_S5789	Shimizu Wase	S5789	INRAE, Bordeaux Aquitaine, UEA, Toulenne (France)	Asia	Eastern Asia	Japan		Amygdalus	Prunus persica	Persica	peach crop species	eIFiso4E_Per_P00	eIF4E_Per_P06
FR_S5791	Shimizu Hakuto	S5791	INRAE, Bordeaux Aquitaine, UEA, Toulenne (France)	Asia	Eastern Asia	Japan		Amygdalus	Prunus persica	Persica	peach crop species	eIFiso4E_Per_P00	eIF4E_Per_P06
FR_S5905	Atkasuki	S5905	INRAE, Bordeaux Aquitaine, UEA, Toulenne (France)	Asia	Eastern Asia	Japan		Amygdalus	Prunus persica	Persica	peach crop species	eIFiso4E_Per_P00	eIF4E_Per_P06
FR_S6015	Pêcher Chinois n°4	S6015	INRAE, Bordeaux Aquitaine, UEA, Toulenne (France)	Europe	Western Europe	France		Amygdalus	Prunus persica	Persica	peach crop species	eIFiso4E_Per_P00	eIF4E_Per_P06
FR_S7181	Angevine de Buzet	S7181	INRAE, Bordeaux Aquitaine, UEA, Toulenne (France)	Europe	Western Europe	France		Amygdalus	Prunus persica	Persica	peach crop species	eIFiso4E_Per_P00	eIF4E_Per_P06
FR_S7184	Combet n°2	S7184	INRAE, Bordeaux Aquitaine, UEA, Toulenne (France)	Europe	Western Europe	France		Amygdalus	Prunus persica	Persica	peach crop species	eIFiso4E_Per_P00	eIF4E_Per_P06
FR_S7187	Grosse Mignonne	S7187	INRAE, Bordeaux Aquitaine, UEA, Toulenne (France)	Europe	Western Europe	France		Amygdalus	Prunus persica	Persica	peach crop species	eIFiso4E_Per_P00	eIF4E_Per_P06
FR_S7192	Roussane Royale	S7192	INRAE, Bordeaux Aquitaine, UEA, Toulenne (France)	Europe	Western Europe	France		Amygdalus	Prunus persica	Persica	peach crop species	eIFiso4E_Per_P00	eIF4E_Per_P06
FR_S7253	Albo_64	S7253	INRAE, Bordeaux Aquitaine, UEA, Toulenne (France)	Europe	Western Europe	Spain		Amygdalus	Prunus persica	Persica	peach crop species	eIFiso4E_Per_P00	eIF4E_Per_P06
FR_S7257	Iran_6:58	S7257	INRAE, Bordeaux Aquitaine, UEA, Toulenne (France)	Asia	Irano-caucasian	Iran		Amygdalus	Prunus persica	Persica	peach crop species	eIFiso4E_Per_P00	eIF4E_Per_P06
FR_S7258	Iran_6:59	S7258	INRAE, Bordeaux Aquitaine, UEA, Toulenne (France)	Asia	Irano-caucasian	Iran		Amygdalus	Prunus persica	Persica	peach crop species	eIFiso4E_Per_P00	eIF4E_Per_P06
FR_S7260		S7260	INRAE, Bordeaux Aquitaine, UEA, Toulenne (France)	America	Northern America	USA		Amygdalus	Prunus persica	Persica	peach crop species	eIFiso4E_Per_P00	eIF4E_Per_P06
FR_S7261		S7261	INRAE, Bordeaux Aquitaine, UEA, Toulenne (France)	America	Northern America	USA		Amygdalus	Prunus persica	Persica	peach crop species	eIFiso4E_Per_P00	eIF4E_Per_P06
FR_S7263		S7263	INRAE, Bordeaux Aquitaine, UEA, Toulenne (France)	America	Northern America	USA		Amygdalus	Prunus persica	Persica	peach crop species	eIFiso4E_Per_P00	eIF4E_Per_P06
FR_S8299	Incomparable Guilloux	S8299	INRAE, Bordeaux Aquitaine, UEA, Toulenne (France)	Europe	Western Europe	France		Amygdalus	Prunus persica	Persica	peach crop species	eIFiso4E_Per_P00	eIF4E_Per_P00
FR_S8302	Madame Girerd	S8302	INRAE, Bordeaux Aquitaine, UEA, Toulenne (France)	Europe	Western Europe	France		Amygdalus	Prunus persica	Persica	peach crop species	eIFiso4E_Per_P00	eIF4E_Per_P00
FR_S8303	Madame Guilloux	S8303	INRAE, Bordeaux Aquitaine, UEA, Toulenne (France)	Europe	Western Europe	France		Amygdalus	Prunus persica	Persica	peach crop species	eIFiso4E_Per_P00	eIF4E_Per_P00
FR_S8309	Nectarine Cerise	S8309	INRAE, Bordeaux Aquitaine, UEA, Toulenne (France)	Europe	Western Europe	France		Amygdalus	Prunus persica	Persica	peach crop species	eIFiso4E_Per_P00	eIF4E_Per_P06
FR_S8324	Teton de Vénus	S8324	INRAE, Bordeaux Aquitaine, UEA, Toulenne (France)	Europe	Western Europe	France		Amygdalus	Prunus persica	Persica	peach crop species	eIFiso4E_Per_P00	eIF4E_Per_P06
FR_Stella	Stella		INRAE, PACA, URGAFL, Avignon (France)	America	Northern America	USA		Armeniaca	Prunus armeniaca	Armeniaca	apricot crop species	eIFiso4E_Arm_P02	eIF4E_Arm_P00
FR_Summergrand	Summergrand®		INRAE, PACA, URGAFL, Avignon (France)	America	Northern America	USA		Amygdalus	Prunus persica	Persica	peach crop species	eIFiso4E_Per_P00	eIF4E_Per_P06
KR_001_1				Asia	Central Asia	Kirghizstan	Bishkek city (Chuy region, Kirgizstan)	Armeniaca	Prunus armeniaca	Armeniaca	apricot crop species	eIFiso4E_Arm_P02	eIF4E_Arm_P00
KR_001_3				Asia	Central Asia	Kirghizstan	Bishkek city (Chuy region, Kirgizstan)	Armeniaca	Prunus armeniaca	Armeniaca	apricot crop species	eIFiso4E_Arm_P02	eIF4E_Arm_P00
KR_002_1				Asia	Central Asia	Kirghizstan	Bishkek city (Chuy region, Kirgizstan)	Armeniaca	Prunus armeniaca	Armeniaca	apricot crop species	eIFiso4E_Arm_P00/eIFiso4E_Arm_P02	eIF4E_Arm_P00
KR_002_2				Asia	Central Asia	Kirghizstan	Bishkek city (Chuy region, Kirgizstan)	Armeniaca	Prunus armeniaca	Armeniaca	apricot crop species	eIFiso4E_Arm_P02	eIF4E_Arm_P00
KR_003_1				Asia	Central Asia	Kirghizstan	Chychkan river valley (Jalal-Abad region, Kirgizstan)	Armeniaca	Prunus armeniaca	Armeniaca	wild apricot	eIFiso4E_Arm_P02	eIF4E_Arm_P00
KR_003_2				Asia	Central Asia	Kirghizstan	Chychkan river valley (Jalal-Abad region, Kirgizstan)	Armeniaca	Prunus armeniaca	Armeniaca	wild apricot	eIFiso4E_Arm_P00	eIF4E_Arm_P00
KR_004_1				Asia	Central Asia	Kirghizstan	Chychkan river valley (Jalal-Abad region, Kirgizstan)	Armeniaca	Prunus armeniaca	Armeniaca	wild apricot	eIFiso4E_Arm_P00/eIFiso4E_Arm_P02	eIF4E_Arm_P00
KR_004_3				Asia	Central Asia	Kirghizstan	Chychkan river valley (Jalal-Abad region, Kirgizstan)	Armeniaca	Prunus armeniaca	Armeniaca	wild apricot	eIFiso4E_Arm_P00/eIFiso4E_Arm_P02	eIF4E_Arm_P00/eIF4E_Arm_P18
KR_005_1				Asia	Central Asia	Kirghizstan	Chychkan river valley (Jalal-Abad region, Kirgizstan)	Armeniaca	Prunus armeniaca	Armeniaca	wild apricot	eIFiso4E_Arm_P02	eIF4E_Arm_P00
KR_006_1				Asia	Central Asia	Kirghizstan	Chychkan river valley (Jalal-Abad region, Kirgizstan)	Armeniaca	Prunus armeniaca	Armeniaca	wild apricot	eIFiso4E_Arm_P02	eIF4E_Arm_P00
KR_006_2				Asia	Central Asia	Kirghizstan	Chychkan river valley (Jalal-Abad region, Kirgizstan)	Armeniaca	Prunus armeniaca	Armeniaca	wild apricot	eIFiso4E_Arm_P00/eIFiso4E_Arm_P02	eIF4E_Arm_P00/eIF4E_Arm_P18
KR_008_1				Asia	Central Asia	Kirghizstan	Chychkan river valley (Jalal-Abad region, Kirgizstan)	Armeniaca	Prunus armeniaca	Armeniaca	wild apricot	eIFiso4E_Arm_P00	eIF4E_Arm_P00
KR_008_2				Asia	Central Asia	Kirghizstan	Chychkan river valley (Jalal-Abad region, Kirgizstan)	Armeniaca	Prunus armeniaca	Armeniaca	wild apricot	eIFiso4E_Arm_P00/eIFiso4E_Arm_P02	eIF4E_Arm_P00
KR_008_3				Asia	Central Asia	Kirghizstan	Chychkan river valley (Jalal-Abad region, Kirgizstan)	Armeniaca	Prunus armeniaca	Armeniaca	wild apricot	eIFiso4E_Arm_P02	eIF4E_Arm_P00
KR_011_1				Asia	Central Asia	Kirghizstan	Chychkan river valley (Jalal-Abad region, Kirgizstan)	Armeniaca	Prunus armeniaca	Armeniaca	wild apricot	eIFiso4E_Arm_P00/eIFiso4E_Arm_P02	eIF4E_Arm_P00
KR_011_2				Asia	Central Asia	Kirghizstan	Chychkan river valley (Jalal-Abad region, Kirgizstan)	Armeniaca	Prunus armeniaca	Armeniaca	wild apricot	eIFiso4E_Arm_P00/eIFiso4E_Arm_P02	eIF4E_Arm_P00
KR_011_3				Asia	Central Asia	Kirghizstan	Chychkan river valley (Jalal-Abad region, Kirgizstan)	Armeniaca	Prunus armeniaca	Armeniaca	wild apricot	eIFiso4E_Arm_P00/eIFiso4E_Arm_P02	eIF4E_Arm_P00
KR_012_1				Asia	Central Asia	Kirghizstan	Chychkan river valley (Jalal-Abad region, Kirgizstan)	Armeniaca	Prunus armeniaca	Armeniaca	wild apricot	eIFiso4E_Arm_P00/eIFiso4E_Arm_P02	eIF4E_Arm_P00
KR_013_1				Asia	Central Asia	Kirghizstan	Chychkan river valley (Jalal-Abad region, Kirgizstan)	Armeniaca	Prunus armeniaca	Armeniaca	wild apricot	eIFiso4E_Arm_P00/eIFiso4E_Arm_P02	eIF4E_Arm_P00
KR_014_1				Asia	Central Asia	Kirghizstan	Chychkan river valley (Jalal-Abad region, Kirgizstan)	Armeniaca	Prunus armeniaca	Armeniaca	wild apricot	eIFiso4E_Arm_P00	eIF4E_Arm_P00/eIF4E_Arm_P18
KR_014_2				Asia	Central Asia	Kirghizstan	Chychkan river valley (Jalal-Abad region, Kirgizstan)	Armeniaca	Prunus armeniaca	Armeniaca	wild apricot	eIFiso4E_Arm_P00/eIFiso4E_Arm_P02	eIF4E_Arm_P00
KR_014_3				Asia	Central Asia	Kirghizstan	Chychkan river valley (Jalal-Abad region, Kirgizstan)	Armeniaca	Prunus armeniaca	Armeniaca	wild apricot	eIFiso4E_Arm_P00/eIFiso4E_Arm_P02	eIF4E_Arm_P00
KR_015_2				Asia	Central Asia	Kirghizstan	Chychkan river valley (Jalal-Abad region, Kirgizstan)	Armeniaca	Prunus armeniaca	Armeniaca	wild apricot	eIFiso4E_Arm_P02	eIF4E_Arm_P00
KR_016_2				Asia	Central Asia	Kirghizstan	Chychkan river valley (Jalal-Abad region, Kirgizstan)	Armeniaca	Prunus armeniaca	Armeniaca	wild apricot	eIFiso4E_Arm_P00/eIFiso4E_Arm_P02	eIF4E_Arm_P00
KR_017_1				Asia	Central Asia	Kirghizstan	Chychkan river valley (Jalal-Abad region, Kirgizstan)	Armeniaca	Prunus armeniaca	Armeniaca	wild apricot	eIFiso4E_Arm_P02	eIF4E_Arm_P00
KR_017_2				Asia	Central Asia	Kirghizstan	Chychkan river valley (Jalal-Abad region, Kirgizstan)	Armeniaca	Prunus armeniaca	Armeniaca	wild apricot	eIFiso4E_Arm_P00/eIFiso4E_Arm_P02	eIF4E_Arm_P00
KR_017_3				Asia	Central Asia	Kirghizstan	Chychkan river valley (Jalal-Abad region, Kirgizstan)	Armeniaca	Prunus armeniaca	Armeniaca	wild apricot	eIFiso4E_Arm_P00	eIF4E_Arm_P00
KR_018_1				Asia	Central Asia	Kirghizstan	Chychkan river valley (Jalal-Abad region, Kirgizstan)	Armeniaca	Prunus armeniaca	Armeniaca	wild apricot	eIFiso4E_Arm_P00/eIFiso4E_Arm_P02	eIF4E_Arm_P00
KR_018_3				Asia	Central Asia	Kirghizstan	Chychkan river valley (Jalal-Abad region, Kirgizstan)	Armeniaca	Prunus armeniaca	Armeniaca	wild apricot	eIFiso4E_Arm_P00	eIF4E_Arm_P00
KR_019_1				Asia	Central Asia	Kyrgyzstan	Arslanbob (Jalal-Abad region, Kirgizstan)	Amygdalus	Prunus dulcis	Amygdalus	almond crop species	eIFiso4E_Amy_P01	eIF4E_Amy_P00/eIF4E_Amy_P01
KR_019_4				Asia	Central Asia	Kyrgyzstan	Arslanbob (Jalal-Abad region, Kirgizstan)	Amygdalus	Prunus dulcis	Amygdalus	almond crop species	eIFiso4E_Amy_P02	eIF4E_Amy_P00/eIF4E_Amy_P01
KR_019_6				Asia	Central Asia	Kyrgyzstan	Arslanbob (Jalal-Abad region, Kirgizstan)	Amygdalus	Prunus dulcis	Amygdalus	almond crop species	eIFiso4E_Amy_P05	eIF4E_Amy_P00/eIF4E_Amy_P01
KR_019_9				Asia	Central Asia	Kyrgyzstan	Arslanbob (Jalal-Abad region, Kirgizstan)	Amygdalus	Prunus dulcis	Amygdalus	almond crop species	eIFiso4E_Amy_P00/eIFiso4E_Amy_P02	eIF4E_Amy_P00
KR_021_1				Asia	Central Asia	Kyrgyzstan	Arslanbob (Jalal-Abad region, Kirgizstan)	Amygdalus	Prunus dulcis	Amygdalus	almond crop species	eIFiso4E_Amy_P00/eIFiso4E_Amy_P01	eIF4E_Amy_P00/eIF4E_Amy_P01
KR_022_1				Asia	Central Asia	Kyrgyzstan	Arslanbob (Jalal-Abad region, Kirgizstan)	Amygdalus	Prunus dulcis	Amygdalus	almond crop species	eIFiso4E_Amy_P00/eIFiso4E_Amy_P02	eIF4E_Amy_P00/eIF4E_Amy_P01
KR_023_1				Asia	Central Asia	Kirghizstan	Arslanbob (Jalal-Abad region, Kirgizstan)	Armeniaca	Prunus armeniaca	Armeniaca	wild apricot	eIFiso4E_Arm_P00	eIF4E_Arm_P00
KR_023_2				Asia	Central Asia	Kirghizstan	Arslanbob (Jalal-Abad region, Kirgizstan)	Armeniaca	Prunus armeniaca	Armeniaca	wild apricot	eIFiso4E_Arm_P02	eIF4E_Arm_P00
KR_024_1				Asia	Central Asia	Kirghizstan	Arslanbob (Jalal-Abad region, Kirgizstan)	Armeniaca	Prunus armeniaca	Armeniaca	wild apricot	eIFiso4E_Arm_P02	eIF4E_Arm_P00
KR_024_3				Asia	Central Asia	Kirghizstan	Arslanbob (Jalal-Abad region, Kirgizstan)	Armeniaca	Prunus armeniaca	Armeniaca	wild apricot	eIFiso4E_Arm_P00	eIF4E_Arm_P00
KR_025_1				Asia	Central Asia	Kirghizstan	Arslanbob (Jalal-Abad region, Kirgizstan)	Armeniaca	Prunus armeniaca	Armeniaca	wild apricot	eIFiso4E_Arm_P00	eIF4E_Arm_P00
KR_026_2				Asia	Central Asia	Kirghizstan	Arslanbob (Jalal-Abad region, Kirgizstan)	Armeniaca	Prunus armeniaca	Armeniaca	wild apricot	eIFiso4E_Arm_P00	eIF4E_Arm_P00
KR_027_1				Asia	Central Asia	Kirghizstan	Arslanbob (Jalal-Abad region, Kirgizstan)	Armeniaca	Prunus armeniaca	Armeniaca	wild apricot	eIFiso4E_Arm_P02	eIF4E_Arm_P00/eIF4E_Arm_P18
KR_032_1				Asia	Central Asia	Kirghizstan	Arslanbob (Jalal-Abad region, Kirgizstan)	Armeniaca	Prunus armeniaca	Armeniaca	apricot crop species	eIFiso4E_Arm_P00/eIFiso4E_Arm_P02	eIF4E_Arm_P00/eIF4E_Arm_P18
KR_032_2				Asia	Central Asia	Kirghizstan	Arslanbob (Jalal-Abad region, Kirgizstan)	Armeniaca	Prunus armeniaca	Armeniaca	apricot crop species	eIFiso4E_Arm_P02	eIF4E_Arm_P00/eIF4E_Arm_P18
KR_033_1				Asia	Central Asia	Kirghizstan	Arslanbob (Jalal-Abad region, Kirgizstan)	Armeniaca	Prunus armeniaca	Armeniaca	wild apricot	eIFiso4E_Arm_P02	eIF4E_Arm_P00/eIF4E_Arm_P18
KR_033_2				Asia	Central Asia	Kirghizstan	Arslanbob (Jalal-Abad region, Kirgizstan)	Armeniaca	Prunus armeniaca	Armeniaca	wild apricot	eIFiso4E_Arm_P00	eIF4E_Arm_P00
KR_036_1				Asia	Central Asia	Kirghizstan	Arslanbob (Jalal-Abad region, Kirgizstan)	Armeniaca	Prunus armeniaca	Armeniaca	wild apricot	eIFiso4E_Arm_P00/eIFiso4E_Arm_P02	eIF4E_Arm_P00/eIF4E_Arm_P18
KR_036_2				Asia	Central Asia	Kirghizstan	Arslanbob (Jalal-Abad region, Kirgizstan)	Armeniaca	Prunus armeniaca	Armeniaca	wild apricot	eIFiso4E_Arm_P00/eIFiso4E_Arm_P02	eIF4E_Arm_P00
KR_038_2				Asia	Central Asia	Kirghizstan	Arslanbob (Jalal-Abad region, Kirgizstan)	Armeniaca	Prunus armeniaca	Armeniaca	wild apricot	eIFiso4E_Arm_P02	eIF4E_Arm_P00
KR_038_4				Asia	Central Asia	Kirghizstan	Arslanbob (Jalal-Abad region, Kirgizstan)	Armeniaca	Prunus armeniaca	Armeniaca	wild apricot	eIFiso4E_Arm_P00/eIFiso4E_Arm_P02	eIF4E_Arm_P00
KR_050_1				Asia	Central Asia	Kirghizstan	Arslanbob (Jalal-Abad region, Kirgizstan)	Armeniaca	Prunus armeniaca	Armeniaca	apricot crop species	eIFiso4E_Arm_P00/eIFiso4E_Arm_P02	eIF4E_Arm_P00
KR_050_2				Asia	Central Asia	Kirghizstan	Arslanbob (Jalal-Abad region, Kirgizstan)	Armeniaca	Prunus armeniaca	Armeniaca	apricot crop species	eIFiso4E_Arm_P00	eIF4E_Arm_P00
KR_051_3				Asia	Central Asia	Kirghizstan	Arslanbob (Jalal-Abad region, Kirgizstan)	Armeniaca	Prunus armeniaca	Armeniaca	apricot crop species	eIFiso4E_Arm_P02	eIF4E_Arm_P00
KR_055_1				Asia	Central Asia	Kirghizstan	Arslanbob surroundings (Jalal-Abad region, Kirgizstan)	Armeniaca	Prunus armeniaca	Armeniaca	apricot crop species	eIFiso4E_Arm_P00/eIFiso4E_Arm_P02	eIF4E_Arm_P00/eIF4E_Arm_P18
KR_056_3				Asia	Central Asia	Kirghizstan	Arslanbob surroundings (Jalal-Abad region, Kirgizstan)	Armeniaca	Prunus armeniaca	Armeniaca	apricot crop species	eIFiso4E_Arm_P02	eIF4E_Arm_P00/eIF4E_Arm_P18
KR_057_1				Asia	Central Asia	Kirghizstan	Arslanbob surroundings (Jalal-Abad region, Kirgizstan)	Armeniaca	Prunus armeniaca	Armeniaca	apricot crop species	eIFiso4E_Arm_P02	eIF4E_Arm_P18
KR_059_2				Asia	Central Asia	Kirghizstan	Arslanbob surroundings (Jalal-Abad region, Kirgizstan)	Armeniaca	Prunus armeniaca	Armeniaca	apricot crop species	eIFiso4E_Arm_P02	eIF4E_Arm_P00/eIF4E_Arm_P18
KR_060_1				Asia	Central Asia	Kirghizstan	Arslanbob surroundings (Jalal-Abad region, Kirgizstan)	Armeniaca	Prunus armeniaca	Armeniaca	apricot crop species	eIFiso4E_Arm_P00/eIFiso4E_Arm_P02	eIF4E_Arm_P00
KR_060_3				Asia	Central Asia	Kirghizstan	Arslanbob surroundings (Jalal-Abad region, Kirgizstan)	Armeniaca	Prunus armeniaca	Armeniaca	apricot crop species	eIFiso4E_Arm_P00/eIFiso4E_Arm_P02	eIF4E_Arm_P00
KR_061_1				Asia	Central Asia	Kirghizstan	Arslanbob surroundings (Jalal-Abad region, Kirgizstan)	Armeniaca	Prunus armeniaca	Armeniaca	apricot crop species	eIFiso4E_Arm_P00/eIFiso4E_Arm_P02	eIF4E_Arm_P00
KR_063_1				Asia	Central Asia	Kirghizstan	Arslanbob surroundings (Jalal-Abad region, Kirgizstan)	Armeniaca	Prunus armeniaca	Armeniaca	wild apricot	eIFiso4E_Arm_P00/eIFiso4E_Arm_P02	eIF4E_Arm_P00
KR_063_3				Asia	Central Asia	Kirghizstan	Arslanbob surroundings (Jalal-Abad region, Kirgizstan)	Armeniaca	Prunus armeniaca	Armeniaca	wild apricot	eIFiso4E_Arm_P00/eIFiso4E_Arm_P02	eIF4E_Arm_P00
KR_065_1				Asia	Central Asia	Kirghizstan	Arslanbob surroundings (Jalal-Abad region, Kirgizstan)	Armeniaca	Prunus armeniaca	Armeniaca	wild apricot	eIFiso4E_Arm_P00	eIF4E_Arm_P00
KR_065_2				Asia	Central Asia	Kirghizstan	Arslanbob surroundings (Jalal-Abad region, Kirgizstan)	Armeniaca	Prunus armeniaca	Armeniaca	wild apricot	eIFiso4E_Arm_P00	eIF4E_Arm_P00/eIF4E_Arm_P19
KR_065_3				Asia	Central Asia	Kirghizstan	Arslanbob surroundings (Jalal-Abad region, Kirgizstan)	Armeniaca	Prunus armeniaca	Armeniaca	wild apricot	eIFiso4E_Arm_P00/eIFiso4E_Arm_P02	eIF4E_Arm_P00/eIF4E_Arm_P19
KR_066_1				Asia	Central Asia	Kirghizstan	Arslanbob surroundings (Jalal-Abad region, Kirgizstan)	Armeniaca	Prunus armeniaca	Armeniaca	wild apricot	eIFiso4E_Arm_P00	eIF4E_Arm_P00
KR_066_2				Asia	Central Asia	Kirghizstan	Arslanbob surroundings (Jalal-Abad region, Kirgizstan)	Armeniaca	Prunus armeniaca	Armeniaca	wild apricot	eIFiso4E_Arm_P00/eIFiso4E_Arm_P02	eIF4E_Arm_P00
KR_066_3				Asia	Central Asia	Kirghizstan	Arslanbob surroundings (Jalal-Abad region, Kirgizstan)	Armeniaca	Prunus armeniaca	Armeniaca	wild apricot	eIFiso4E_Arm_P00	eIF4E_Arm_P00
KR_067_1				Asia	Central Asia	Kirghizstan	Arslanbob surroundings (Jalal-Abad region, Kirgizstan)	Armeniaca	Prunus armeniaca	Armeniaca	wild apricot	eIFiso4E_Arm_P02	eIF4E_Arm_P00/eIF4E_Arm_P18
KR_067_2				Asia	Central Asia	Kirghizstan	Arslanbob surroundings (Jalal-Abad region, Kirgizstan)	Armeniaca	Prunus armeniaca	Armeniaca	wild apricot	eIFiso4E_Arm_P00/eIFiso4E_Arm_P02	eIF4E_Arm_P18/eIF4E_Arm_P19
KR_069_1				Asia	Central Asia	Kirghizstan	Sary-Chelek Biosphere reserve (Jalal-Abad region, Kyrgyzstan)	Armeniaca	Prunus armeniaca	Armeniaca	apricot crop species	eIFiso4E_Arm_P02	eIF4E_Arm_P00
KR_069_2				Asia	Central Asia	Kirghizstan	Sary-Chelek Biosphere reserve (Jalal-Abad region, Kyrgyzstan)	Armeniaca	Prunus armeniaca	Armeniaca	apricot crop species	eIFiso4E_Arm_P00/eIFiso4E_Arm_P02	eIF4E_Arm_P00/eIF4E_Arm_P19
KR_071_1				Asia	Central Asia	Kirghizstan	Sary-Chelek Biosphere reserve (Jalal-Abad region, Kyrgyzstan)	Armeniaca	Prunus armeniaca	Armeniaca	apricot crop species	eIFiso4E_Arm_P02	eIF4E_Arm_P00/eIF4E_Arm_P18
KR_071_3				Asia	Central Asia	Kirghizstan	Sary-Chelek Biosphere reserve (Jalal-Abad region, Kyrgyzstan)	Armeniaca	Prunus armeniaca	Armeniaca	apricot crop species	eIFiso4E_Arm_P02	eIF4E_Arm_P00/eIF4E_Arm_P19
KR_072_1				Asia	Central Asia	Kirghizstan	Sary-Chelek Biosphere reserve (Jalal-Abad region, Kyrgyzstan)	Armeniaca	Prunus armeniaca	Armeniaca	wild apricot	eIFiso4E_Arm_P00/eIFiso4E_Arm_P02	eIF4E_Arm_P19
KR_072_2				Asia	Central Asia	Kirghizstan	Sary-Chelek Biosphere reserve (Jalal-Abad region, Kyrgyzstan)	Armeniaca	Prunus armeniaca	Armeniaca	wild apricot	eIFiso4E_Arm_P02	not available
KR_073_1				Asia	Central Asia	Kirghizstan	Sary-Chelek Biosphere reserve (Jalal-Abad region, Kyrgyzstan)	Armeniaca	Prunus armeniaca	Armeniaca	wild apricot	eIFiso4E_Arm_P02	eIF4E_Arm_P00/eIF4E_Arm_P19
KR_075_1				Asia	Central Asia	Kirghizstan	Sary-Chelek Biosphere reserve (Jalal-Abad region, Kyrgyzstan)	Armeniaca	Prunus armeniaca	Armeniaca	wild apricot	eIFiso4E_Arm_P00/eIFiso4E_Arm_P02	eIF4E_Arm_P00/eIF4E_Arm_P18
KR_075_3				Asia	Central Asia	Kirghizstan	Sary-Chelek Biosphere reserve (Jalal-Abad region, Kyrgyzstan)	Armeniaca	Prunus armeniaca	Armeniaca	wild apricot	eIFiso4E_Arm_P02	eIF4E_Arm_P00
KR_076_1				Asia	Central Asia	Kirghizstan	Sary-Chelek Biosphere reserve (Jalal-Abad region, Kyrgyzstan)	Armeniaca	Prunus armeniaca	Armeniaca	wild apricot	eIFiso4E_Arm_P00/eIFiso4E_Arm_P02	eIF4E_Arm_P00
KR_077_2				Asia	Central Asia	Kirghizstan	Sary-Chelek Biosphere reserve (Jalal-Abad region, Kyrgyzstan)	Armeniaca	Prunus armeniaca	Armeniaca	wild apricot	eIFiso4E_Arm_P00/eIFiso4E_Arm_P02	eIF4E_Arm_P00
KR_077_3				Asia	Central Asia	Kirghizstan	Sary-Chelek Biosphere reserve (Jalal-Abad region, Kyrgyzstan)	Armeniaca	Prunus armeniaca	Armeniaca	wild apricot	eIFiso4E_Arm_P00/eIFiso4E_Arm_P02	eIF4E_Arm_P00
KR_078_1				Asia	Central Asia	Kirghizstan	Sary-Chelek Biosphere reserve (Jalal-Abad region, Kyrgyzstan)	Armeniaca	Prunus armeniaca	Armeniaca	wild apricot	eIFiso4E_Arm_P02	eIF4E_Arm_P00/eIF4E_Arm_P19
KR_078_3				Asia	Central Asia	Kirghizstan	Sary-Chelek Biosphere reserve (Jalal-Abad region, Kyrgyzstan)	Armeniaca	Prunus armeniaca	Armeniaca	wild apricot	eIFiso4E_Arm_P00/eIFiso4E_Arm_P02	eIF4E_Arm_P00/eIF4E_Arm_P19
KR_079_1				Asia	Central Asia	Kirghizstan	Sary-Chelek Biosphere reserve (Jalal-Abad region, Kyrgyzstan)	Armeniaca	Prunus armeniaca	Armeniaca	wild apricot	eIFiso4E_Arm_P02	eIF4E_Arm_P00
KR_080_1				Asia	Central Asia	Kirghizstan	Sary-Chelek Biosphere reserve (Jalal-Abad region, Kyrgyzstan)	Armeniaca	Prunus armeniaca	Armeniaca	wild apricot	eIFiso4E_Arm_P00/eIFiso4E_Arm_P02	eIF4E_Arm_P00
KR_081_1				Asia	Central Asia	Kirghizstan	Sary-Chelek Biosphere reserve (Jalal-Abad region, Kyrgyzstan)	Armeniaca	Prunus armeniaca	Armeniaca	wild apricot	eIFiso4E_Arm_P00/eIFiso4E_Arm_P02	eIF4E_Arm_P00
KR_083_2				Asia	Central Asia	Kirghizstan	Sary-Chelek Biosphere reserve (Jalal-Abad region, Kyrgyzstan)	Armeniaca	Prunus armeniaca	Armeniaca	wild apricot	eIFiso4E_Arm_P00/eIFiso4E_Arm_P02	eIF4E_Arm_P00
KR_083_3				Asia	Central Asia	Kirghizstan	Sary-Chelek Biosphere reserve (Jalal-Abad region, Kyrgyzstan)	Armeniaca	Prunus armeniaca	Armeniaca	wild apricot	eIFiso4E_Arm_P00/eIFiso4E_Arm_P02	eIF4E_Arm_P00/eIF4E_Arm_P19
KR_084_1				Asia	Central Asia	Kirghizstan	Sary-Chelek Biosphere reserve (Jalal-Abad region, Kyrgyzstan)	Armeniaca	Prunus armeniaca	Armeniaca	wild apricot	eIFiso4E_Arm_P00/eIFiso4E_Arm_P02	eIF4E_Arm_P00
KR_085_1				Asia	Central Asia	Kirghizstan	Sary-Chelek Biosphere reserve (Jalal-Abad region, Kyrgyzstan)	Armeniaca	Prunus armeniaca	Armeniaca	wild apricot	eIFiso4E_Arm_P00/eIFiso4E_Arm_P02	eIF4E_Arm_P00
KR_087_1				Asia	Central Asia	Kirghizstan	Sary-Chelek Biosphere reserve (Jalal-Abad region, Kyrgyzstan)	Armeniaca	Prunus armeniaca	Armeniaca	wild apricot	eIFiso4E_Arm_P00/eIFiso4E_Arm_P02	eIF4E_Arm_P00
KR_087_2				Asia	Central Asia	Kirghizstan	Sary-Chelek Biosphere reserve (Jalal-Abad region, Kyrgyzstan)	Armeniaca	Prunus armeniaca	Armeniaca	wild apricot	eIFiso4E_Arm_P00/eIFiso4E_Arm_P02	eIF4E_Arm_P00/eIF4E_Arm_P18
KR_087_3				Asia	Central Asia	Kirghizstan	Sary-Chelek Biosphere reserve (Jalal-Abad region, Kyrgyzstan)	Armeniaca	Prunus armeniaca	Armeniaca	wild apricot	eIFiso4E_Arm_P00	eIF4E_Arm_P00
KR_088_1				Asia	Central Asia	Kirghizstan	Sary-Chelek Biosphere reserve (Jalal-Abad region, Kyrgyzstan)	Armeniaca	Prunus armeniaca	Armeniaca	wild apricot	eIFiso4E_Arm_P02	eIF4E_Arm_P00
KR_088_2				Asia	Central Asia	Kirghizstan	Sary-Chelek Biosphere reserve (Jalal-Abad region, Kyrgyzstan)	Armeniaca	Prunus armeniaca	Armeniaca	wild apricot	eIFiso4E_Arm_P00/eIFiso4E_Arm_P02	eIF4E_Arm_P00
KR_088_3				Asia	Central Asia	Kirghizstan	Sary-Chelek Biosphere reserve (Jalal-Abad region, Kyrgyzstan)	Armeniaca	Prunus armeniaca	Armeniaca	wild apricot	eIFiso4E_Arm_P00	eIF4E_Arm_P00/eIF4E_Arm_P18
KR_089_1				Asia	Central Asia	Kirghizstan	Sary-Chelek Biosphere reserve (Jalal-Abad region, Kyrgyzstan)	Armeniaca	Prunus armeniaca	Armeniaca	wild apricot	eIFiso4E_Arm_P00/eIFiso4E_Arm_P02	eIF4E_Arm_P00
KR_090_1				Asia	Central Asia	Kirghizstan	Sary-Chelek Biosphere reserve (Jalal-Abad region, Kyrgyzstan)	Armeniaca	Prunus armeniaca	Armeniaca	wild apricot	eIFiso4E_Arm_P02	eIF4E_Arm_P00
KR_091_1				Asia	Central Asia	Kirghizstan	Sary-Chelek Biosphere reserve (Jalal-Abad region, Kyrgyzstan)	Armeniaca	Prunus armeniaca	Armeniaca	wild apricot	eIFiso4E_Arm_P00	eIF4E_Arm_P00
KR_091_2				Asia	Central Asia	Kirghizstan	Sary-Chelek Biosphere reserve (Jalal-Abad region, Kyrgyzstan)	Armeniaca	Prunus armeniaca	Armeniaca	wild apricot	eIFiso4E_Arm_P00	eIF4E_Arm_P00/eIF4E_Arm_P19
KR_091_3				Asia	Central Asia	Kirghizstan	Sary-Chelek Biosphere reserve (Jalal-Abad region, Kyrgyzstan)	Armeniaca	Prunus armeniaca	Armeniaca	wild apricot	eIFiso4E_Arm_P00/eIFiso4E_Arm_P02	eIF4E_Arm_P00
KR_092_1				Asia	Central Asia	Kirghizstan	Sary-Chelek Biosphere reserve (Jalal-Abad region, Kyrgyzstan)	Armeniaca	Prunus armeniaca	Armeniaca	wild apricot	eIFiso4E_Arm_P02	eIF4E_Arm_P00
KR_094_1				Asia	Central Asia	Kirghizstan	Sary-Chelek Biosphere reserve (Jalal-Abad region, Kyrgyzstan)	Armeniaca	Prunus armeniaca	Armeniaca	apricot crop species	eIFiso4E_Arm_P02	eIF4E_Arm_P00
KR_095_1				Asia	Central Asia	Kirghizstan	Sary-Chelek Biosphere reserve (Jalal-Abad region, Kyrgyzstan)	Armeniaca	Prunus armeniaca	Armeniaca	apricot crop species	eIFiso4E_Arm_P02	eIF4E_Arm_P00
KR_099_1				Asia	Central Asia	Kirghizstan	Sary-Chelek Biosphere reserve (Jalal-Abad region, Kyrgyzstan)	Armeniaca	Prunus armeniaca	Armeniaca	apricot crop species	eIFiso4E_Arm_P00	eIF4E_Arm_P00/eIF4E_Arm_P19
KR_099_2				Asia	Central Asia	Kirghizstan	Sary-Chelek Biosphere reserve (Jalal-Abad region, Kyrgyzstan)	Armeniaca	Prunus armeniaca	Armeniaca	apricot crop species	eIFiso4E_Arm_P00/eIFiso4E_Arm_P02	eIF4E_Arm_P19
KR_100_1				Asia	Central Asia	Kirghizstan	Sary-Chelek Biosphere reserve (Jalal-Abad region, Kyrgyzstan)	Armeniaca	Prunus armeniaca	Armeniaca	apricot crop species	eIFiso4E_Arm_P00/eIFiso4E_Arm_P02	eIF4E_Arm_P00
KR_102_1				Asia	Central Asia	Kirghizstan	Chychkan river valley (Jalal-Abad region, Kirgizstan)	Armeniaca	Prunus armeniaca	Armeniaca	wild apricot	eIFiso4E_Arm_P02	eIF4E_Arm_P00
KR_103_1				Asia	Central Asia	Kirghizstan	Chychkan river valley (Jalal-Abad region, Kirgizstan)	Armeniaca	Prunus armeniaca	Armeniaca	wild apricot	eIFiso4E_Arm_P02	eIF4E_Arm_P18
KR_104_1				Asia	Central Asia	Kirghizstan	Chychkan river valley (Jalal-Abad region, Kirgizstan)	Armeniaca	Prunus armeniaca	Armeniaca	wild apricot	eIFiso4E_Arm_P00/eIFiso4E_Arm_P02	eIF4E_Arm_P00
KR_105_1				Asia	Central Asia	Kirghizstan	Chychkan river valley (Jalal-Abad region, Kirgizstan)	Armeniaca	Prunus armeniaca	Armeniaca	wild apricot	eIFiso4E_Arm_P02	eIF4E_Arm_P00
KR_107_1				Asia	Central Asia	Kirghizstan	Chychkan river valley (Jalal-Abad region, Kirgizstan)	Armeniaca	Prunus armeniaca	Armeniaca	wild apricot	eIFiso4E_Arm_P02	eIF4E_Arm_P00
KR_110_1				Asia	Central Asia	Kirghizstan	Chychkan river valley (Jalal-Abad region, Kirgizstan)	Armeniaca	Prunus armeniaca	Armeniaca	wild apricot	eIFiso4E_Arm_P00/eIFiso4E_Arm_P02	eIF4E_Arm_P00
KR_110_2				Asia	Central Asia	Kirghizstan	Chychkan river valley (Jalal-Abad region, Kirgizstan)	Armeniaca	Prunus armeniaca	Armeniaca	wild apricot	eIFiso4E_Arm_P02	eIF4E_Arm_P00
KR_111_1				Asia	Central Asia	Kirghizstan	Chychkan river valley (Jalal-Abad region, Kirgizstan)	Armeniaca	Prunus armeniaca	Armeniaca	wild apricot	eIFiso4E_Arm_P02	eIF4E_Arm_P00
KR_112_1				Asia	Central Asia	Kirghizstan	Chychkan river valley (Jalal-Abad region, Kirgizstan)	Armeniaca	Prunus armeniaca	Armeniaca	wild apricot	eIFiso4E_Arm_P02	eIF4E_Arm_P00
KR_113_1				Asia	Central Asia	Kirghizstan	Chychkan river valley (Jalal-Abad region, Kirgizstan)	Armeniaca	Prunus armeniaca	Armeniaca	wild apricot	eIFiso4E_Arm_P00/eIFiso4E_Arm_P02	eIF4E_Arm_P00
KR_113_2				Asia	Central Asia	Kirghizstan	Chychkan river valley (Jalal-Abad region, Kirgizstan)	Armeniaca	Prunus armeniaca	Armeniaca	wild apricot	eIFiso4E_Arm_P00	eIF4E_Arm_P00
KR_114_1				Asia	Central Asia	Kirghizstan	Chychkan river valley (Jalal-Abad region, Kirgizstan)	Armeniaca	Prunus armeniaca	Armeniaca	wild apricot	eIFiso4E_Arm_P00	eIF4E_Arm_P00
KR_114_2				Asia	Central Asia	Kirghizstan	Chychkan river valley (Jalal-Abad region, Kirgizstan)	Armeniaca	Prunus armeniaca	Armeniaca	wild apricot	eIFiso4E_Arm_P00/eIFiso4E_Arm_P02	eIF4E_Arm_P00
KR_115_1				Asia	Central Asia	Kirghizstan	Kurpsay, water reserve (Jalal-Abad region, Kirgizstan)	Armeniaca	Prunus armeniaca	Armeniaca	apricot crop species	eIFiso4E_Arm_P00/eIFiso4E_Arm_P02	eIF4E_Arm_P00
KR_116_1				Asia	Central Asia	Kirghizstan	Kurpsay, water reserve (Jalal-Abad region, Kirgizstan)	Armeniaca	Prunus armeniaca	Armeniaca	apricot crop species	eIFiso4E_Arm_P00/eIFiso4E_Arm_P02	eIF4E_Arm_P00
KR_116_4				Asia	Central Asia	Kirghizstan	Kurpsay, water reserve (Jalal-Abad region, Kirgizstan)	Armeniaca	Prunus armeniaca	Armeniaca	apricot crop species	eIFiso4E_Arm_P02	eIF4E_Arm_P00
KR_117_1				Asia	Central Asia	Kirghizstan	Kurpsay, water reserve (Jalal-Abad region, Kirgizstan)	Armeniaca	Prunus armeniaca	Armeniaca	apricot crop species	eIFiso4E_Arm_P00/eIFiso4E_Arm_P02	eIF4E_Arm_P00
KR_117_2				Asia	Central Asia	Kirghizstan	Kurpsay, water reserve (Jalal-Abad region, Kirgizstan)	Armeniaca	Prunus armeniaca	Armeniaca	apricot crop species	eIFiso4E_Arm_P02	eIF4E_Arm_P00
KR_118_1				Asia	Central Asia	Kirghizstan	Kurpsay, water reserve (Jalal-Abad region, Kirgizstan)	Armeniaca	Prunus armeniaca	Armeniaca	apricot crop species	eIFiso4E_Arm_P00/eIFiso4E_Arm_P02	eIF4E_Arm_P00
KR_119_1				Asia	Central Asia	Kirghizstan	Chuy river valley - Boom canyon (Chuy region, Kirgizstan)	Armeniaca	Prunus armeniaca	Armeniaca	wild apricot	eIFiso4E_Arm_P02	eIF4E_Arm_P00
KR_119_3				Asia	Central Asia	Kirghizstan	Chuy river valley - Boom canyon (Chuy region, Kirgizstan)	Armeniaca	Prunus armeniaca	Armeniaca	wild apricot	eIFiso4E_Arm_P02	eIF4E_Arm_P00
KR_136_2				Asia	Central Asia	Kirghizstan	Orta Urukty - Issyk Kul lake surroundings (Issyk Kul region, Kirgizstan)	Armeniaca	Prunus armeniaca	Armeniaca	apricot crop species	eIFiso4E_Arm_P02	eIF4E_Arm_P00/eIF4E_Arm_P18
KR_137_1				Asia	Central Asia	Kirghizstan	Orta Urukty - Issyk Kul lake surroundings (Issyk Kul region, Kirgizstan)	Armeniaca	Prunus armeniaca	Armeniaca	apricot crop species	eIFiso4E_Arm_P02	eIF4E_Arm_P00
KR_138_1				Asia	Central Asia	Kirghizstan	Orta Urukty - Issyk Kul lake surroundings (Issyk Kul region, Kirgizstan)	Armeniaca	Prunus armeniaca	Armeniaca	apricot crop species	eIFiso4E_Arm_P02	eIF4E_Arm_P00
KR_138_2				Asia	Central Asia	Kirghizstan	Orta Urukty - Issyk Kul lake surroundings (Issyk Kul region, Kirgizstan)	Armeniaca	Prunus armeniaca	Armeniaca	apricot crop species	eIFiso4E_Arm_P00/eIFiso4E_Arm_P02	eIF4E_Arm_P00
KR_139_1				Asia	Central Asia	Kirghizstan	Orta Urukty - Issyk Kul lake surroundings (Issyk Kul region, Kirgizstan)	Armeniaca	Prunus armeniaca	Armeniaca	apricot crop species	eIFiso4E_Arm_P00/eIFiso4E_Arm_P02	eIF4E_Arm_P00
KR_140_1				Asia	Central Asia	Kirghizstan	Chon Urukty - Issyk Kul lake surroundings (Issyk Kul region, Kirgizstan)	Armeniaca	Prunus armeniaca	Armeniaca	apricot crop species	eIFiso4E_Arm_P02	eIF4E_Arm_P00/eIF4E_Arm_P18
KR_142_1				Asia	Central Asia	Kirghizstan	Chon Urukty - Issyk Kul lake surroundings (Issyk Kul region, Kirgizstan)	Armeniaca	Prunus armeniaca	Armeniaca	apricot crop species	eIFiso4E_Arm_P00/eIFiso4E_Arm_P02	eIF4E_Arm_P00
KR_150_1				Asia	Central Asia	Kirghizstan	Urukty river valley - Issyk Kul lake surroundings (Issyk Kul region, Kirgizstan)	Armeniaca	Prunus armeniaca	Armeniaca	wild apricot	eIFiso4E_Arm_P02	eIF4E_Arm_P00
KR_151_1				Asia	Central Asia	Kirghizstan	Urukty river valley - Issyk Kul lake surroundings (Issyk Kul region, Kirgizstan)	Armeniaca	Prunus armeniaca	Armeniaca	wild apricot	eIFiso4E_Arm_P00/eIFiso4E_Arm_P02	eIF4E_Arm_P00
KR_151_2				Asia	Central Asia	Kirghizstan	Urukty river valley - Issyk Kul lake surroundings (Issyk Kul region, Kirgizstan)	Armeniaca	Prunus armeniaca	Armeniaca	wild apricot	eIFiso4E_Arm_P02	eIF4E_Arm_P00
KR_153_1				Asia	Central Asia	Kirghizstan	Urukty river valley - Issyk Kul lake surroundings (Issyk Kul region, Kirgizstan)	Armeniaca	Prunus armeniaca	Armeniaca	wild apricot	eIFiso4E_Arm_P00/eIFiso4E_Arm_P02	eIF4E_Arm_P00
KR_153_3				Asia	Central Asia	Kirghizstan	Urukty river valley - Issyk Kul lake surroundings (Issyk Kul region, Kirgizstan)	Armeniaca	Prunus armeniaca	Armeniaca	wild apricot	eIFiso4E_Arm_P02	eIF4E_Arm_P00
KR_156_1				Asia	Central Asia	Kirghizstan	Urukty river valley - Issyk Kul lake surroundings (Issyk Kul region, Kirgizstan)	Armeniaca	Prunus armeniaca	Armeniaca	wild apricot	eIFiso4E_Arm_P00	eIF4E_Arm_P00
KR_158_3				Asia	Central Asia	Kirghizstan	Urukty river valley - Issyk Kul lake surroundings (Issyk Kul region, Kirgizstan)	Armeniaca	Prunus armeniaca	Armeniaca	wild apricot	eIFiso4E_Arm_P00/eIFiso4E_Arm_P02	eIF4E_Arm_P00
KR_159_1				Asia	Central Asia	Kirghizstan	Ananyevo village (Issyk Kul region, Kirgizstan)	Armeniaca	Prunus armeniaca	Armeniaca	apricot crop species	eIFiso4E_Arm_P00/eIFiso4E_Arm_P02	eIF4E_Arm_P00
KR_159_2				Asia	Central Asia	Kirghizstan	Ananyevo village (Issyk Kul region, Kirgizstan)	Armeniaca	Prunus armeniaca	Armeniaca	apricot crop species	eIFiso4E_Arm_P02	eIF4E_Arm_P00
KR_160_1				Asia	Central Asia	Kirghizstan	Ananyevo village (Issyk Kul region, Kirgizstan)	Armeniaca	Prunus armeniaca	Armeniaca	apricot crop species	eIFiso4E_Arm_P02	eIF4E_Arm_P00
KR_160_2				Asia	Central Asia	Kirghizstan	Ananyevo village (Issyk Kul region, Kirgizstan)	Armeniaca	Prunus armeniaca	Armeniaca	apricot crop species	eIFiso4E_Arm_P00/eIFiso4E_Arm_P02	eIF4E_Arm_P00
KR_163_1				Asia	Central Asia	Kirghizstan	Orto Byrosun river valley - Issyk Kul lake surroundings (Issyk Kul region, Kirgizstan)	Armeniaca	Prunus armeniaca	Armeniaca	wild apricot	eIFiso4E_Arm_P00	eIF4E_Arm_P00
KR_164_1				Asia	Central Asia	Kirghizstan	Orto Byrosun river valley - Issyk Kul lake surroundings (Issyk Kul region, Kirgizstan)	Armeniaca	Prunus armeniaca	Armeniaca	wild apricot	eIFiso4E_Arm_P00/eIFiso4E_Arm_P02	eIF4E_Arm_P00
KR_165_1				Asia	Central Asia	Kirghizstan	Orto Byrosun river valley - Issyk Kul lake surroundings (Issyk Kul region, Kirgizstan)	Armeniaca	Prunus armeniaca	Armeniaca	wild apricot	eIFiso4E_Arm_P00/eIFiso4E_Arm_P02	eIF4E_Arm_P00
KR_167_1				Asia	Central Asia	Kirghizstan	Orto Byrosun river valley - Issyk Kul lake surroundings (Issyk Kul region, Kirgizstan)	Armeniaca	Prunus armeniaca	Armeniaca	wild apricot	eIFiso4E_Arm_P00/eIFiso4E_Arm_P02	eIF4E_Arm_P00
KR_168_1				Asia	Central Asia	Kirghizstan	Orto Byrosun river valley - Issyk Kul lake surroundings (Issyk Kul region, Kirgizstan)	Armeniaca	Prunus armeniaca	Armeniaca	wild apricot	eIFiso4E_Arm_P00/eIFiso4E_Arm_P02	eIF4E_Arm_P00
KR_169_1				Asia	Central Asia	Kirghizstan	Orto Byrosun river valley - Issyk Kul lake surroundings (Issyk Kul region, Kirgizstan)	Armeniaca	Prunus armeniaca	Armeniaca	wild apricot	eIFiso4E_Arm_P00/eIFiso4E_Arm_P02	eIF4E_Arm_P00
KR_170_1				Asia	Central Asia	Kirghizstan	Orto Byrosun river valley - Issyk Kul lake surroundings (Issyk Kul region, Kirgizstan)	Armeniaca	Prunus armeniaca	Armeniaca	wild apricot	eIFiso4E_Arm_P00/eIFiso4E_Arm_P02	eIF4E_Arm_P00
KR_170_2				Asia	Central Asia	Kirghizstan	Orto Byrosun river valley - Issyk Kul lake surroundings (Issyk Kul region, Kirgizstan)	Armeniaca	Prunus armeniaca	Armeniaca	wild apricot	eIFiso4E_Arm_P00	eIF4E_Arm_P00
KR_171_1				Asia	Central Asia	Kirghizstan	Orto Byrosun river valley - Issyk Kul lake surroundings (Issyk Kul region, Kirgizstan)	Armeniaca	Prunus armeniaca	Armeniaca	wild apricot	eIFiso4E_Arm_P02	eIF4E_Arm_P00
KR_173_1				Asia	Central Asia	Kirghizstan	Orto Byrosun river valley - Issyk Kul lake surroundings (Issyk Kul region, Kirgizstan)	Armeniaca	Prunus armeniaca	Armeniaca	wild apricot	eIFiso4E_Arm_P00	eIF4E_Arm_P00
KR_173_2				Asia	Central Asia	Kirghizstan	Orto Byrosun river valley - Issyk Kul lake surroundings (Issyk Kul region, Kirgizstan)	Armeniaca	Prunus armeniaca	Armeniaca	wild apricot	eIFiso4E_Arm_P00/eIFiso4E_Arm_P02	eIF4E_Arm_P00
KR_174_1				Asia	Central Asia	Kirghizstan	Orto Byrosun river valley - Issyk Kul lake surroundings (Issyk Kul region, Kirgizstan)	Armeniaca	Prunus armeniaca	Armeniaca	wild apricot	eIFiso4E_Arm_P00/eIFiso4E_Arm_P02	eIF4E_Arm_P00
KR_174_2				Asia	Central Asia	Kirghizstan	Orto Byrosun river valley - Issyk Kul lake surroundings (Issyk Kul region, Kirgizstan)	Armeniaca	Prunus armeniaca	Armeniaca	wild apricot	eIFiso4E_Arm_P00/eIFiso4E_Arm_P02	eIF4E_Arm_P00
KR_175_1				Asia	Central Asia	Kirghizstan	Orto Byrosun river valley - Issyk Kul lake surroundings (Issyk Kul region, Kirgizstan)	Armeniaca	Prunus armeniaca	Armeniaca	wild apricot	eIFiso4E_Arm_P00/eIFiso4E_Arm_P02	eIF4E_Arm_P00
KR_176_3				Asia	Central Asia	Kirghizstan	Orto Byrosun river valley - Issyk Kul lake surroundings (Issyk Kul region, Kirgizstan)	Armeniaca	Prunus armeniaca	Armeniaca	wild apricot	eIFiso4E_Arm_P00/eIFiso4E_Arm_P02	eIF4E_Arm_P00
KR_178_1				Asia	Central Asia	Kirghizstan	Orto Byrosun river valley - Issyk Kul lake surroundings (Issyk Kul region, Kirgizstan)	Armeniaca	Prunus armeniaca	Armeniaca	wild apricot	eIFiso4E_Arm_P00/eIFiso4E_Arm_P02	eIF4E_Arm_P00
KR_178_2				Asia	Central Asia	Kirghizstan	Orto Byrosun river valley - Issyk Kul lake surroundings (Issyk Kul region, Kirgizstan)	Armeniaca	Prunus armeniaca	Armeniaca	wild apricot	eIFiso4E_Arm_P00	eIF4E_Arm_P00
KR_178_3				Asia	Central Asia	Kirghizstan	Orto Byrosun river valley - Issyk Kul lake surroundings (Issyk Kul region, Kirgizstan)	Armeniaca	Prunus armeniaca	Armeniaca	wild apricot	eIFiso4E_Arm_P00/eIFiso4E_Arm_P02	eIF4E_Arm_P00
KR_180_1				Asia	Central Asia	Kirghizstan	Chuy river valley - Boom canyon (Chuy region, Kirgizstan)	Armeniaca	Prunus armeniaca	Armeniaca	wild apricot	eIFiso4E_Arm_P00/eIFiso4E_Arm_P02	eIF4E_Arm_P00
KR_180_2				Asia	Central Asia	Kirghizstan	Chuy river valley - Boom canyon (Chuy region, Kirgizstan)	Armeniaca	Prunus armeniaca	Armeniaca	wild apricot	eIFiso4E_Arm_P00/eIFiso4E_Arm_P02	eIF4E_Arm_P00
KR_180_3				Asia	Central Asia	Kirghizstan	Chuy river valley - Boom canyon (Chuy region, Kirgizstan)	Armeniaca	Prunus armeniaca	Armeniaca	wild apricot	eIFiso4E_Arm_P00	eIF4E_Arm_P00/eIF4E_Arm_P18
KR_181_1				Asia	Central Asia	Kirghizstan	Chuy river valley - Boom canyon (Chuy region, Kirgizstan)	Armeniaca	Prunus armeniaca	Armeniaca	wild apricot	eIFiso4E_Arm_P00	eIF4E_Arm_P00
KR_181_3				Asia	Central Asia	Kirghizstan	Chuy river valley - Boom canyon (Chuy region, Kirgizstan)	Armeniaca	Prunus armeniaca	Armeniaca	wild apricot	eIFiso4E_Arm_P00/eIFiso4E_Arm_P02	eIF4E_Arm_P00
KR_182_1				Asia	Central Asia	Kirghizstan	Chuy river valley - Boom canyon (Chuy region, Kirgizstan)	Armeniaca	Prunus armeniaca	Armeniaca	wild apricot	eIFiso4E_Arm_P02	eIF4E_Arm_P00
KR_183_1				Asia	Central Asia	Kirghizstan	Chuy river valley - Boom canyon (Chuy region, Kirgizstan)	Armeniaca	Prunus armeniaca	Armeniaca	wild apricot	eIFiso4E_Arm_P00/eIFiso4E_Arm_P02	eIF4E_Arm_P00
KR_183_3				Asia	Central Asia	Kirghizstan	Chuy river valley - Boom canyon (Chuy region, Kirgizstan)	Armeniaca	Prunus armeniaca	Armeniaca	wild apricot	eIFiso4E_Arm_P02	eIF4E_Arm_P00
KR_184_1				Asia	Central Asia	Kirghizstan	Chuy river valley - Boom canyon (Chuy region, Kirgizstan)	Armeniaca	Prunus armeniaca	Armeniaca	wild apricot	eIFiso4E_Arm_P02	eIF4E_Arm_P00
KR_184_3				Asia	Central Asia	Kirghizstan	Chuy river valley - Boom canyon (Chuy region, Kirgizstan)	Armeniaca	Prunus armeniaca	Armeniaca	wild apricot	eIFiso4E_Arm_P00/eIFiso4E_Arm_P02	eIF4E_Arm_P00
KR_185_1				Asia	Central Asia	Kirghizstan	Chuy river valley - Boom canyon (Chuy region, Kirgizstan)	Armeniaca	Prunus armeniaca	Armeniaca	wild apricot	eIFiso4E_Arm_P00	eIF4E_Arm_P00
KR_186_1				Asia	Central Asia	Kirghizstan	Chuy river valley - Boom canyon (Chuy region, Kirgizstan)	Armeniaca	Prunus armeniaca	Armeniaca	wild apricot	eIFiso4E_Arm_P02	eIF4E_Arm_P00
KR_187_1				Asia	Central Asia	Kirghizstan	Chuy river valley - Boom canyon (Chuy region, Kirgizstan)	Armeniaca	Prunus armeniaca	Armeniaca	wild apricot	eIFiso4E_Arm_P00	eIF4E_Arm_P00
KR_187_2				Asia	Central Asia	Kirghizstan	Chuy river valley - Boom canyon (Chuy region, Kirgizstan)	Armeniaca	Prunus armeniaca	Armeniaca	wild apricot	eIFiso4E_Arm_P00/eIFiso4E_Arm_P02	eIF4E_Arm_P00
KR_188_1				Asia	Central Asia	Kirghizstan	Chuy river valley - Boom canyon (Chuy region, Kirgizstan)	Armeniaca	Prunus armeniaca	Armeniaca	wild apricot	eIFiso4E_Arm_P00	eIF4E_Arm_P00
KR_189_1				Asia	Central Asia	Kirghizstan	Chuy river valley - Boom canyon (Chuy region, Kirgizstan)	Armeniaca	Prunus armeniaca	Armeniaca	wild apricot	eIFiso4E_Arm_P00/eIFiso4E_Arm_P02	eIF4E_Arm_P00
KR_189_2				Asia	Central Asia	Kirghizstan	Chuy river valley - Boom canyon (Chuy region, Kirgizstan)	Armeniaca	Prunus armeniaca	Armeniaca	wild apricot	eIFiso4E_Arm_P02	eIF4E_Arm_P00
KR_189_3				Asia	Central Asia	Kirghizstan	Chuy river valley - Boom canyon (Chuy region, Kirgizstan)	Armeniaca	Prunus armeniaca	Armeniaca	wild apricot	eIFiso4E_Arm_P00/eIFiso4E_Arm_P02	eIF4E_Arm_P00
KR_190_1				Asia	Central Asia	Kirghizstan	Chuy river valley - Boom canyon (Chuy region, Kirgizstan)	Armeniaca	Prunus armeniaca	Armeniaca	wild apricot	eIFiso4E_Arm_P00	eIF4E_Arm_P00
KR_190_2				Asia	Central Asia	Kirghizstan	Chuy river valley - Boom canyon (Chuy region, Kirgizstan)	Armeniaca	Prunus armeniaca	Armeniaca	wild apricot	eIFiso4E_Arm_P00/eIFiso4E_Arm_P02	eIF4E_Arm_P00
KR_191_1				Asia	Central Asia	Kirghizstan	Chuy river valley - Boom canyon (Chuy region, Kirgizstan)	Armeniaca	Prunus armeniaca	Armeniaca	wild apricot	eIFiso4E_Arm_P00	eIF4E_Arm_P00
KR_192_1				Asia	Central Asia	Kirghizstan	Chuy river valley - Boom canyon (Chuy region, Kirgizstan)	Armeniaca	Prunus armeniaca	Armeniaca	wild apricot	eIFiso4E_Arm_P00	eIF4E_Arm_P00
KR_193_1				Asia	Central Asia	Kirghizstan	Chuy river valley - Boom canyon (Chuy region, Kirgizstan)	Armeniaca	Prunus armeniaca	Armeniaca	apricot crop species	eIFiso4E_Arm_P00/eIFiso4E_Arm_P02	eIF4E_Arm_P00
KR_193_3				Asia	Central Asia	Kirghizstan	Chuy river valley - Boom canyon (Chuy region, Kirgizstan)	Armeniaca	Prunus armeniaca	Armeniaca	apricot crop species	eIFiso4E_Arm_P00	eIF4E_Arm_P00
KR_194_1				Asia	Central Asia	Kirghizstan	Chuy river valley - Boom canyon (Chuy region, Kirgizstan)	Armeniaca	Prunus armeniaca	Armeniaca	apricot crop species	eIFiso4E_Arm_P00	eIF4E_Arm_P00
KR_198_1				Asia	Central Asia	Kirghizstan	Kyrgyz National Park Ala-Archa (Bishkek, Chuy region, Kirgizstan)	Armeniaca	Prunus armeniaca	Armeniaca	wild apricot	eIFiso4E_Arm_P00	eIF4E_Arm_P00
KR_204_1				Asia	Central Asia	Kirghizstan	Kyrgyz National Park Ala-Archa (Bishkek, Chuy region, Kirgizstan)	Armeniaca	Prunus armeniaca	Armeniaca	wild apricot	eIFiso4E_Arm_P00/eIFiso4E_Arm_P02	eIF4E_Arm_P00
KR_204_2				Asia	Central Asia	Kirghizstan	Kyrgyz National Park Ala-Archa (Bishkek, Chuy region, Kirgizstan)	Armeniaca	Prunus armeniaca	Armeniaca	wild apricot	eIFiso4E_Arm_P02	eIF4E_Arm_P00
KR_205_1				Asia	Central Asia	Kirghizstan	Kyrgyz National Park Ala-Archa (Bishkek, Chuy region, Kirgizstan)	Armeniaca	Prunus armeniaca	Armeniaca	wild apricot	eIFiso4E_Arm_P00/eIFiso4E_Arm_P02	eIF4E_Arm_P00
KR_206_1				Asia	Central Asia	Kirghizstan	Kyrgyz National Park Ala-Archa (Bishkek, Chuy region, Kirgizstan)	Armeniaca	Prunus armeniaca	Armeniaca	wild apricot	eIFiso4E_Arm_P00/eIFiso4E_Arm_P02	eIF4E_Arm_P00
KZ_001	Polesski		Almaty Pomological Garden (Almaty region, Kazakhstan)	Europe	Eastern Europe	Ukraine		Armeniaca	Prunus armeniaca	Armeniaca	apricot crop species	not available	eIF4E_Arm_P00
KZ_002	Form n°1		Almaty Pomological Garden (Almaty region, Kazakhstan)	Asia	Central Asia	Kazakhstan		Armeniaca	Prunus armeniaca	Armeniaca	apricot crop species	eIFiso4E_Arm_P00/eIFiso4E_Arm_P02	eIF4E_Arm_P00
KZ_006_1		A8R2	Almaty Pomological Garden (Almaty region, Kazakhstan)	Asia	Central Asia	Kazakhstan		Armeniaca	Prunus armeniaca	Armeniaca	apricot crop species	eIFiso4E_Arm_P02	eIF4E_Arm_P00
KZ_007		A40R1	Almaty Pomological Garden (Almaty region, Kazakhstan)	Asia	Central Asia	Kazakhstan		Armeniaca	Prunus armeniaca	Armeniaca	apricot crop species	not available	eIF4E_Arm_P00
KZ_007_1			Almaty Pomological Garden (Almaty region, Kazakhstan)	Asia	Central Asia	Kazakhstan		Armeniaca	Prunus armeniaca	Armeniaca	apricot crop species	eIFiso4E_Arm_P02	eIF4E_Arm_P00
KZ_007_3			Almaty Pomological Garden (Almaty region, Kazakhstan)	Asia	Central Asia	Kazakhstan		Armeniaca	Prunus armeniaca	Armeniaca	apricot crop species	eIFiso4E_Arm_P00/eIFiso4E_Arm_P02	eIF4E_Arm_P00
KZ_008_1			Almaty Pomological Garden (Almaty region, Kazakhstan)	Asia	Central Asia	Kazakhstan		Armeniaca	Prunus armeniaca	Armeniaca	apricot crop species	eIFiso4E_Arm_P02	eIF4E_Arm_P00
KZ_009		A42R1	Almaty Pomological Garden (Almaty region, Kazakhstan)	Asia	Central Asia	Kazakhstan		Armeniaca	Prunus armeniaca	Armeniaca	apricot crop species	eIFiso4E_Arm_P02	eIF4E_Arm_P00
KZ_010			Almaty Pomological Garden (Almaty region, Kazakhstan)	Asia	Central Asia	Kazakhstan		Armeniaca	Prunus armeniaca	Armeniaca	apricot crop species	not available	eIF4E_Arm_P00
KZ_011				Asia	Central Asia	Kazakhstan	Almaty city (Almaty region, Kazakhstan)	Armeniaca	Prunus armeniaca	Armeniaca	apricot crop species	not available	eIF4E_Arm_P00
KZ_011_3				Asia	Central Asia	Kazakhstan	Almaty city (Almaty region, Kazakhstan)	Armeniaca	Prunus armeniaca	Armeniaca	apricot crop species	eIFiso4E_Arm_P00/eIFiso4E_Arm_P02	eIF4E_Arm_P00
KZ_012				Asia	Central Asia	Kazakhstan	Baybulak canyon (Almaty region, Kazakhstan)	Armeniaca	Prunus armeniaca	Armeniaca	wild apricot	eIFiso4E_Arm_P02	eIF4E_Arm_P00
KZ_013				Asia	Central Asia	Kazakhstan	Baybulak canyon (Almaty region, Kazakhstan)	Armeniaca	Prunus armeniaca	Armeniaca	wild apricot	eIFiso4E_Arm_P00/eIFiso4E_Arm_P03	eIF4E_Arm_P00
KZ_014				Asia	Central Asia	Kazakhstan	Baybulak canyon (Almaty region, Kazakhstan)	Armeniaca	Prunus armeniaca	Armeniaca	wild apricot	eIFiso4E_Arm_P02	eIF4E_Arm_P00
KZ_015				Asia	Central Asia	Kazakhstan	Baybulak canyon (Almaty region, Kazakhstan)	Armeniaca	Prunus armeniaca	Armeniaca	wild apricot	eIFiso4E_Arm_P00	eIF4E_Arm_P00
KZ_016				Asia	Central Asia	Kazakhstan	Baybulak canyon (Almaty region, Kazakhstan)	Armeniaca	Prunus armeniaca	Armeniaca	wild apricot	eIFiso4E_Arm_P02	eIF4E_Arm_P00
KZ_017				Asia	Central Asia	Kazakhstan	Baybulak canyon (Almaty region, Kazakhstan)	Armeniaca	Prunus armeniaca	Armeniaca	wild apricot	eIFiso4E_Arm_P02	eIF4E_Arm_P00
KZ_018				Asia	Central Asia	Kazakhstan	Baybulak canyon (Almaty region, Kazakhstan)	Armeniaca	Prunus armeniaca	Armeniaca	wild apricot	eIFiso4E_Arm_P02	eIF4E_Arm_P00
KZ_019				Asia	Central Asia	Kazakhstan	Baybulak canyon (Almaty region, Kazakhstan)	Armeniaca	Prunus armeniaca	Armeniaca	wild apricot	eIFiso4E_Arm_P02	eIF4E_Arm_P00
KZ_020				Asia	Central Asia	Kazakhstan	Baybulak canyon (Almaty region, Kazakhstan)	Armeniaca	Prunus armeniaca	Armeniaca	wild apricot	eIFiso4E_Arm_P00/eIFiso4E_Arm_P02	eIF4E_Arm_P00
KZ_021				Asia	Central Asia	Kazakhstan	Baybulak canyon (Almaty region, Kazakhstan)	Armeniaca	Prunus armeniaca	Armeniaca	apricot crop species	eIFiso4E_Arm_P02	eIF4E_Arm_P00
KZ_022				Asia	Central Asia	Kazakhstan	Baybulak canyon (Almaty region, Kazakhstan)	Armeniaca	Prunus armeniaca	Armeniaca	apricot crop species	eIFiso4E_Arm_P02	eIF4E_Arm_P00
KZ_023				Asia	Central Asia	Kazakhstan	Baybulak canyon (Almaty region, Kazakhstan)	Armeniaca	Prunus armeniaca	Armeniaca	apricot crop species	eIFiso4E_Arm_P02	eIF4E_Arm_P00
KZ_024				Asia	Central Asia	Kazakhstan	Baybulak canyon (Almaty region, Kazakhstan)	Armeniaca	Prunus armeniaca	Armeniaca	apricot crop species	eIFiso4E_Arm_P00	eIF4E_Arm_P00
KZ_025				Asia	Central Asia	Kazakhstan	Baybulak canyon (Almaty region, Kazakhstan)	Armeniaca	Prunus armeniaca	Armeniaca	wild apricot	eIFiso4E_Arm_P00	eIF4E_Arm_P00
KZ_026				Asia	Central Asia	Kazakhstan	Baybulak canyon (Almaty region, Kazakhstan)	Armeniaca	Prunus armeniaca	Armeniaca	apricot crop species	eIFiso4E_Arm_P00	eIF4E_Arm_P00
KZ_027				Asia	Central Asia	Kazakhstan	Esik Lake (Almaty region, Kazakhstan)	Armeniaca	Prunus armeniaca	Armeniaca	apricot crop species	eIFiso4E_Arm_P02	eIF4E_Arm_P00
KZ_028				Asia	Central Asia	Kazakhstan	Esik Lake (Almaty region, Kazakhstan)	Armeniaca	Prunus armeniaca	Armeniaca	apricot crop species	eIFiso4E_Arm_P00	eIF4E_Arm_P00
KZ_029				Asia	Central Asia	Kazakhstan	Esik Lake (Almaty region, Kazakhstan)	Armeniaca	Prunus armeniaca	Armeniaca	apricot crop species	eIFiso4E_Arm_P00/eIFiso4E_Arm_P02	eIF4E_Arm_P00
KZ_030				Asia	Central Asia	Kazakhstan	Esik Lake (Almaty region, Kazakhstan)	Armeniaca	Prunus armeniaca	Armeniaca	apricot crop species	eIFiso4E_Arm_P00	eIF4E_Arm_P00
KZ_031				Asia	Central Asia	Kazakhstan	Esik Lake (Almaty region, Kazakhstan)	Armeniaca	Prunus armeniaca	Armeniaca	apricot crop species	eIFiso4E_Arm_P02	eIF4E_Arm_P00
KZ_032				Asia	Central Asia	Kazakhstan	Esik Lake (Almaty region, Kazakhstan)	Armeniaca	Prunus armeniaca	Armeniaca	apricot crop species	eIFiso4E_Arm_P02	eIF4E_Arm_P00
KZ_033				Asia	Central Asia	Kazakhstan	Esik Lake (Almaty region, Kazakhstan)	Armeniaca	Prunus armeniaca	Armeniaca	apricot crop species	eIFiso4E_Arm_P02	eIF4E_Arm_P00
KZ_034				Asia	Central Asia	Kazakhstan	Esik Lake (Almaty region, Kazakhstan)	Armeniaca	Prunus armeniaca	Armeniaca	apricot crop species	eIFiso4E_Arm_P02	eIF4E_Arm_P00
KZ_035				Asia	Central Asia	Kazakhstan	Esik Lake (Almaty region, Kazakhstan)	Armeniaca	Prunus armeniaca	Armeniaca	apricot crop species	eIFiso4E_Arm_P02	eIF4E_Arm_P00
KZ_036				Asia	Central Asia	Kazakhstan	Esik Lake (Almaty region, Kazakhstan)	Armeniaca	Prunus armeniaca	Armeniaca	apricot crop species	eIFiso4E_Arm_P02	eIF4E_Arm_P00
KZ_037				Asia	Central Asia	Kazakhstan	Esik Lake (Almaty region, Kazakhstan)	Armeniaca	Prunus armeniaca	Armeniaca	apricot crop species	eIFiso4E_Arm_P00/eIFiso4E_Arm_P02	eIF4E_Arm_P00
KZ_038				Asia	Central Asia	Kazakhstan	Esik Lake (Almaty region, Kazakhstan)	Armeniaca	Prunus armeniaca	Armeniaca	apricot crop species	eIFiso4E_Arm_P02	eIF4E_Arm_P00
KZ_039				Asia	Central Asia	Kazakhstan	Esik Lake (Almaty region, Kazakhstan)	Armeniaca	Prunus armeniaca	Armeniaca	apricot crop species	eIFiso4E_Arm_P00	eIF4E_Arm_P00
KZ_040				Asia	Central Asia	Kazakhstan	Esik Lake (Almaty region, Kazakhstan)	Armeniaca	Prunus armeniaca	Armeniaca	apricot crop species	eIFiso4E_Arm_P00/eIFiso4E_Arm_P02	eIF4E_Arm_P00
KZ_040_1				Asia	Central Asia	Kazakhstan	Esik Lake (Almaty region, Kazakhstan)	Armeniaca	Prunus armeniaca	Armeniaca	apricot crop species	eIFiso4E_Arm_P02	eIF4E_Arm_P00
KZ_040_3				Asia	Central Asia	Kazakhstan	Esik Lake (Almaty region, Kazakhstan)	Armeniaca	Prunus armeniaca	Armeniaca	apricot crop species	eIFiso4E_Arm_P00/eIFiso4E_Arm_P03	eIF4E_Arm_P00
KZ_041				Asia	Central Asia	Kazakhstan	Big Almaty lake (Almaty region, Kazakhstan)	Armeniaca	Prunus armeniaca	Armeniaca	wild apricot	eIFiso4E_Arm_P00	eIF4E_Arm_P00
KZ_042				Asia	Central Asia	Kazakhstan	Big Almaty lake (Almaty region, Kazakhstan)	Armeniaca	Prunus armeniaca	Armeniaca	wild apricot	eIFiso4E_Arm_P00/eIFiso4E_Arm_P02	not available
KZ_043				Asia	Central Asia	Kazakhstan	Big Almaty lake (Almaty region, Kazakhstan)	Armeniaca	Prunus armeniaca	Armeniaca	wild apricot	eIFiso4E_Arm_P02	eIF4E_Arm_P00/eIF4E_Arm_P20
KZ_044				Asia	Central Asia	Kazakhstan	Big Almaty lake (Almaty region, Kazakhstan)	Armeniaca	Prunus armeniaca	Armeniaca	wild apricot	eIFiso4E_Arm_P00/eIFiso4E_Arm_P02	eIF4E_Arm_P00
KZ_045				Asia	Central Asia	Kazakhstan	Big Almaty lake (Almaty region, Kazakhstan)	Armeniaca	Prunus armeniaca	Armeniaca	wild apricot	not available	eIF4E_Arm_P00/eIF4E_Arm_P40
KZ_047				Asia	Central Asia	Kazakhstan	Big Almaty lake (Almaty region, Kazakhstan)	Armeniaca	Prunus armeniaca	Armeniaca	wild apricot	eIFiso4E_Arm_P00/eIFiso4E_Arm_P02	not available
KZ_048				Asia	Central Asia	Kazakhstan	Big Almaty lake (Almaty region, Kazakhstan)	Armeniaca	Prunus armeniaca	Armeniaca	wild apricot	eIFiso4E_Arm_P00	eIF4E_Arm_P00
KZ_049				Asia	Central Asia	Kazakhstan	Big Almaty lake (Almaty region, Kazakhstan)	Armeniaca	Prunus armeniaca	Armeniaca	wild apricot	eIFiso4E_Arm_P02	eIF4E_Arm_P00
KZ_050				Asia	Central Asia	Kazakhstan	Big Almaty lake (Almaty region, Kazakhstan)	Armeniaca	Prunus armeniaca	Armeniaca	wild apricot	eIFiso4E_Arm_P16	eIF4E_Arm_P00/eIF4E_Arm_P20
KZ_051				Asia	Central Asia	Kazakhstan	Big Almaty lake (Almaty region, Kazakhstan)	Armeniaca	Prunus armeniaca	Armeniaca	wild apricot	eIFiso4E_Arm_P02	eIF4E_Arm_P00
KZ_051_1				Asia	Central Asia	Kazakhstan	Big Almaty lake (Almaty region, Kazakhstan)	Armeniaca	Prunus armeniaca	Armeniaca	wild apricot	eIFiso4E_Arm_P02	eIF4E_Arm_P00
KZ_052				Asia	Central Asia	Kazakhstan	Big Almaty lake (Almaty region, Kazakhstan)	Armeniaca	Prunus armeniaca	Armeniaca	wild apricot	not available	eIF4E_Arm_P00
KZ_053				Asia	Central Asia	Kazakhstan	Akkain (Almaty region, Kazakhstan)	Armeniaca	Prunus armeniaca	Armeniaca	apricot crop species	eIFiso4E_Arm_P00/eIFiso4E_Arm_P02	eIF4E_Arm_P00
KZ_053_1				Asia	Central Asia	Kazakhstan	Akkain (Almaty region, Kazakhstan)	Armeniaca	Prunus armeniaca	Armeniaca	apricot crop species	eIFiso4E_Arm_P02	eIF4E_Arm_P00
KZ_054				Asia	Central Asia	Kazakhstan	Akkain (Almaty region, Kazakhstan)	Armeniaca	Prunus armeniaca	Armeniaca	apricot crop species	eIFiso4E_Arm_P02	eIF4E_Arm_P00
KZ_054_3				Asia	Central Asia	Kazakhstan	Akkain (Almaty region, Kazakhstan)	Armeniaca	Prunus armeniaca	Armeniaca	apricot crop species	eIFiso4E_Arm_P02	eIF4E_Arm_P00
KZ_054_4				Asia	Central Asia	Kazakhstan	Akkain (Almaty region, Kazakhstan)	Armeniaca	Prunus armeniaca	Armeniaca	apricot crop species	eIFiso4E_Arm_P00	eIF4E_Arm_P00
KZ_055				Asia	Central Asia	Kazakhstan	Akkain (Almaty region, Kazakhstan)	Armeniaca	Prunus armeniaca	Armeniaca	apricot crop species	eIFiso4E_Arm_P00/eIFiso4E_Arm_P02	eIF4E_Arm_P00
KZ_055_2				Asia	Central Asia	Kazakhstan	Akkain (Almaty region, Kazakhstan)	Armeniaca	Prunus armeniaca	Armeniaca	apricot crop species	eIFiso4E_Arm_P00/eIFiso4E_Arm_P02	eIF4E_Arm_P00
KZ_056				Asia	Central Asia	Kazakhstan	Akkain (Almaty region, Kazakhstan)	Armeniaca	Prunus armeniaca	Armeniaca	apricot crop species	eIFiso4E_Arm_P00/eIFiso4E_Arm_P02	eIF4E_Arm_P00
KZ_056_1				Asia	Central Asia	Kazakhstan	Akkain (Almaty region, Kazakhstan)	Armeniaca	Prunus armeniaca	Armeniaca	apricot crop species	eIFiso4E_Arm_P02	eIF4E_Arm_P00
KZ_057				Asia	Central Asia	Kazakhstan	Akkain (Almaty region, Kazakhstan)	Armeniaca	Prunus armeniaca	Armeniaca	apricot crop species	eIFiso4E_Arm_P02	eIF4E_Arm_P00
KZ_058				Asia	Central Asia	Kazakhstan	Medeu valley (Almaty region, Kazakhstan)	Armeniaca	Prunus armeniaca	Armeniaca	wild apricot	eIFiso4E_Arm_P00/eIFiso4E_Arm_P02	eIF4E_Arm_P00
KZ_059				Asia	Central Asia	Kazakhstan	Medeu valley (Almaty region, Kazakhstan)	Armeniaca	Prunus armeniaca	Armeniaca	wild apricot	eIFiso4E_Arm_P00/eIFiso4E_Arm_P02	eIF4E_Arm_P00
KZ_061				Asia	Central Asia	Kazakhstan	Medeu valley (Almaty region, Kazakhstan)	Armeniaca	Prunus armeniaca	Armeniaca	wild apricot	not available	eIF4E_Arm_P00
KZ_062				Asia	Central Asia	Kazakhstan	Medeu valley (Almaty region, Kazakhstan)	Armeniaca	Prunus armeniaca	Armeniaca	wild apricot	eIFiso4E_Arm_P00/eIFiso4E_Arm_P17	not available
KZ_063				Asia	Central Asia	Kazakhstan	Medeu valley (Almaty region, Kazakhstan)	Armeniaca	Prunus armeniaca	Armeniaca	wild apricot	eIFiso4E_Arm_P02	eIF4E_Arm_P00
KZ_064				Asia	Central Asia	Kazakhstan	Medeu valley (Almaty region, Kazakhstan)	Armeniaca	Prunus armeniaca	Armeniaca	wild apricot	eIFiso4E_Arm_P00/eIFiso4E_Arm_P02	not available
KZ_065				Asia	Central Asia	Kazakhstan	Medeu valley (Almaty region, Kazakhstan)	Armeniaca	Prunus armeniaca	armeniaca	wild apricot	eIFiso4E_Arm_P02	eIF4E_Arm_P00
KZ_066				Asia	Central Asia	Kazakhstan	Medeu valley (Almaty region, Kazakhstan)	Armeniaca	Prunus armeniaca	Armeniaca	wild apricot	eIFiso4E_Arm_P00/eIFiso4E_Arm_P02	eIF4E_Arm_P00
KZ_066_3				Asia	Central Asia	Kazakhstan	Medeu valley (Almaty region, Kazakhstan)	Armeniaca	Prunus armeniaca	Armeniaca	wild apricot	eIFiso4E_Arm_P00	eIF4E_Arm_P00
KZ_066_5				Asia	Central Asia	Kazakhstan	Medeu valley (Almaty region, Kazakhstan)	Armeniaca	Prunus armeniaca	Armeniaca	wild apricot	eIFiso4E_Arm_P02	eIF4E_Arm_P00
KZ_067				Asia	Central Asia	Kazakhstan	Medeu valley (Almaty region, Kazakhstan)	Armeniaca	Prunus armeniaca	Armeniaca	wild apricot	eIFiso4E_Arm_P02	eIF4E_Arm_P00
KZ_068				Asia	Central Asia	Kazakhstan	Medeu valley (Almaty region, Kazakhstan)	Armeniaca	Prunus armeniaca	Armeniaca	wild apricot	eIFiso4E_Arm_P00/eIFiso4E_Arm_P02	eIF4E_Arm_P00
KZ_069				Asia	Central Asia	Kazakhstan	Medeu valley (Almaty region, Kazakhstan)	Armeniaca	Prunus armeniaca	Armeniaca	wild apricot	eIFiso4E_Arm_P00/eIFiso4E_Arm_P02	eIF4E_Arm_P00
KZ_070				Asia	Central Asia	Kazakhstan	Medeu valley (Almaty region, Kazakhstan)	Armeniaca	Prunus armeniaca	Armeniaca	wild apricot	eIFiso4E_Arm_P00/eIFiso4E_Arm_P02	eIF4E_Arm_P00
KZ_071				Asia	Central Asia	Kazakhstan	Medeu valley (Almaty region, Kazakhstan)	Armeniaca	Prunus armeniaca	Armeniaca	wild apricot	eIFiso4E_Arm_P00/eIFiso4E_Arm_P02	eIF4E_Arm_P00
KZ_072				Asia	Central Asia	Kazakhstan	Medeu valley (Almaty region, Kazakhstan)	Armeniaca	Prunus armeniaca	Armeniaca	wild apricot	not available	eIF4E_Arm_P00
KZ_073				Asia	Central Asia	Kazakhstan	Wine yard, Almaty surrondings (Almaty region, Kazakhstan)	Armeniaca	Prunus armeniaca	Armeniaca	apricot crop species	eIFiso4E_Arm_P02	eIF4E_Arm_P00
KZ_074_1				Asia	Central Asia	Kazakhstan	Turgen valley (Almaty region, Kazakhstan)	Armeniaca	Prunus armeniaca	Armeniaca	wild apricot	eIFiso4E_Arm_P00/eIFiso4E_Arm_P02	eIF4E_Arm_P00
KZ_074_2				Asia	Central Asia	Kazakhstan	Turgen valley (Almaty region, Kazakhstan)	Armeniaca	Prunus armeniaca	Armeniaca	wild apricot	eIFiso4E_Arm_P02	eIF4E_Arm_P00
KZ_074_7				Asia	Central Asia	Kazakhstan	Turgen valley (Almaty region, Kazakhstan)	Armeniaca	Prunus armeniaca	Armeniaca	wild apricot	eIFiso4E_Arm_P02	eIF4E_Arm_P00
KZ_075				Asia	Central Asia	Kazakhstan	Turgen valley (Almaty region, Kazakhstan)	Armeniaca	Prunus armeniaca	Armeniaca	wild apricot	eIFiso4E_Arm_P00/eIFiso4E_Arm_P02	eIF4E_Arm_P00
KZ_076				Asia	Central Asia	Kazakhstan	Turgen valley (Almaty region, Kazakhstan)	Armeniaca	Prunus armeniaca	Armeniaca	wild apricot	eIFiso4E_Arm_P00/eIFiso4E_Arm_P02	eIF4E_Arm_P00
KZ_077				Asia	Central Asia	Kazakhstan	Turgen valley (Almaty region, Kazakhstan)	Armeniaca	Prunus armeniaca	Armeniaca	wild apricot	eIFiso4E_Arm_P02	not available
KZ_077_3				Asia	Central Asia	Kazakhstan	Turgen valley (Almaty region, Kazakhstan)	Armeniaca	Prunus armeniaca	Armeniaca	wild apricot	eIFiso4E_Arm_P00	eIF4E_Arm_P00
KZ_078				Asia	Central Asia	Kazakhstan	Turgen valley (Almaty region, Kazakhstan)	Armeniaca	Prunus armeniaca	Armeniaca	wild apricot	not available	eIF4E_Arm_P00
KZ_079				Asia	Central Asia	Kazakhstan	Turgen valley (Almaty region, Kazakhstan)	Armeniaca	Prunus armeniaca	Armeniaca	wild apricot	eIFiso4E_Arm_P02	eIF4E_Arm_P00
KZ_080				Asia	Central Asia	Kazakhstan	Turgen valley (Almaty region, Kazakhstan)	Armeniaca	Prunus armeniaca	Armeniaca	wild apricot	eIFiso4E_Arm_P02	eIF4E_Arm_P00
KZ_081				Asia	Central Asia	Kazakhstan	Turgen valley (Almaty region, Kazakhstan)	Armeniaca	Prunus armeniaca	Armeniaca	wild apricot	eIFiso4E_Arm_P02	eIF4E_Arm_P00
KZ_082				Asia	Central Asia	Kazakhstan	Turgen valley (Almaty region, Kazakhstan)	Armeniaca	Prunus armeniaca	Armeniaca	wild apricot	eIFiso4E_Arm_P02	eIF4E_Arm_P00
KZ_082_4				Asia	Central Asia	Kazakhstan	Turgen valley (Almaty region, Kazakhstan)	Armeniaca	Prunus armeniaca	Armeniaca	wild apricot	eIFiso4E_Arm_P02	eIF4E_Arm_P00
KZ_083				Asia	Central Asia	Kazakhstan	Turgen valley (Almaty region, Kazakhstan)	Armeniaca	Prunus armeniaca	Armeniaca	wild apricot	eIFiso4E_Arm_P02	eIF4E_Arm_P00
KZ_084				Asia	Central Asia	Kazakhstan	Turgen valley (Almaty region, Kazakhstan)	Armeniaca	Prunus armeniaca	Armeniaca	wild apricot	eIFiso4E_Arm_P00	eIF4E_Arm_P00
KZ_086				Asia	Central Asia	Kazakhstan	Turgen valley (Almaty region, Kazakhstan)	Armeniaca	Prunus armeniaca	Armeniaca	wild apricot	eIFiso4E_Arm_P02	not available
KZ_086_3				Asia	Central Asia	Kazakhstan	Turgen valley (Almaty region, Kazakhstan)	Armeniaca	Prunus armeniaca	Armeniaca	wild apricot	eIFiso4E_Arm_P02	eIF4E_Arm_P00
KZ_087_1				Asia	Central Asia	Kazakhstan	Turgen valley (Almaty region, Kazakhstan)	Armeniaca	Prunus armeniaca	Armeniaca	wild apricot	eIFiso4E_Arm_P02	eIF4E_Arm_P00
KZ_088				Asia	Central Asia	Turkestan	Almaty city (Almaty region, Kazakhstan)	Armeniaca	Prunus armeniaca	Armeniaca	apricot crop species	eIFiso4E_Arm_P00/eIFiso4E_Arm_P02	eIF4E_Arm_P00/eIF4E_Arm_P21
KZ_089				Asia	Central Asia	Turkestan	Almaty city (Almaty region, Kazakhstan)	Armeniaca	Prunus armeniaca	Armeniaca	apricot crop species	eIFiso4E_Arm_P00	eIF4E_Arm_P00
KZ_090				Asia	Central Asia	Kazakhstan	Kaskelen canyon (Almaty region, Kazakhstan)	Armeniaca	Prunus armeniaca	Armeniaca	apricot crop species	eIFiso4E_Arm_P00	eIF4E_Arm_P00
KZ_090_1				Asia	Central Asia	Kazakhstan	Kaskelen canyon (Almaty region, Kazakhstan)	Armeniaca	Prunus armeniaca	Armeniaca	apricot crop species	eIFiso4E_Arm_P00/eIFiso4E_Arm_P02	eIF4E_Arm_P00
KZ_091				Asia	Central Asia	Kazakhstan	Kaskelen canyon (Almaty region, Kazakhstan)	Armeniaca	Prunus armeniaca	Armeniaca	apricot crop species	eIFiso4E_Arm_P00/eIFiso4E_Arm_P02	eIF4E_Arm_P00
KZ_092				Asia	Central Asia	Kazakhstan	Kaskelen canyon (Almaty region, Kazakhstan)	Armeniaca	Prunus armeniaca	Armeniaca	apricot crop species	eIFiso4E_Arm_P00/eIFiso4E_Arm_P02	eIF4E_Arm_P00
KZ_093		A1, in the old field	Almaty Pomological Garden (Almaty region, Kazakhstan)	Asia	Central Asia	Kazakhstan		Armeniaca	Prunus armeniaca	Armeniaca	apricot crop species	eIFiso4E_Arm_P02	eIF4E_Arm_P00/eIF4E_Arm_P22
KZ_094		A2, in the old field	Almaty Pomological Garden (Almaty region, Kazakhstan)	Asia	Central Asia	Kazakhstan		Armeniaca	Prunus armeniaca	Armeniaca	apricot crop species	eIFiso4E_Arm_P00/eIFiso4E_Arm_P02	eIF4E_Arm_P00
KZ_095		A3, in the old field	Almaty Pomological Garden (Almaty region, Kazakhstan)	Asia	Central Asia	Kazakhstan		Armeniaca	Prunus armeniaca	Armeniaca	apricot crop species	eIFiso4E_Arm_P00/eIFiso4E_Arm_P02	eIF4E_Arm_P00
KZ_096		A4, in the old field	Almaty Pomological Garden (Almaty region, Kazakhstan)	Asia	Central Asia	Kazakhstan		Armeniaca	Prunus armeniaca	Armeniaca	apricot crop species	eIFiso4E_Arm_P00	eIF4E_Arm_P00
KZ_097				Asia	Central Asia	Kazakhstan	Big Almaty lake (Almaty region, Kazakhstan)	Armeniaca	Prunus armeniaca	Armeniaca	wild apricot	eIFiso4E_Arm_P00	eIF4E_Arm_P00
KZ_098_1				Asia	Central Asia	Kazakhstan	Big Almaty lake (Almaty region, Kazakhstan)	Armeniaca	Prunus armeniaca	Armeniaca	wild apricot	eIFiso4E_Arm_P00/eIFiso4E_Arm_P02	eIF4E_Arm_P00/eIF4E_Arm_P41
KZ_099				Asia	Central Asia	Kazakhstan	Big Almaty lake (Almaty region, Kazakhstan)	Armeniaca	Prunus armeniaca	Armeniaca	wild apricot	eIFiso4E_Arm_P02	eIF4E_Arm_P00
KZ_100_2				Asia	Central Asia	Kazakhstan	Big Almaty lake (Almaty region, Kazakhstan)	Armeniaca	Prunus armeniaca	Armeniaca	wild apricot	eIFiso4E_Arm_P02	eIF4E_Arm_P00
KZ_101				Asia	Central Asia	Kazakhstan	Big Almaty lake (Almaty region, Kazakhstan)	Armeniaca	Prunus armeniaca	Armeniaca	wild apricot	eIFiso4E_Arm_P00/eIFiso4E_Arm_P02	eIF4E_Arm_P00
KZ_101_1				Asia	Central Asia	Kazakhstan	Big Almaty lake (Almaty region, Kazakhstan)	Armeniaca	Prunus armeniaca	Armeniaca	wild apricot	eIFiso4E_Arm_P02	eIF4E_Arm_P00
KZ_102				Asia	Central Asia	Kazakhstan	Big Almaty lake (Almaty region, Kazakhstan)	Armeniaca	Prunus armeniaca	Armeniaca	wild apricot	eIFiso4E_Arm_P02	eIF4E_Arm_P00
KZ_103				Asia	Central Asia	Kazakhstan	Big Almaty lake (Almaty region, Kazakhstan)	Armeniaca	Prunus armeniaca	Armeniaca	wild apricot	eIFiso4E_Arm_P00	eIF4E_Arm_P00
KZ_104_1				Asia	Central Asia	Kazakhstan	Big Almaty lake (Almaty region, Kazakhstan)	Armeniaca	Prunus armeniaca	Armeniaca	wild apricot	eIFiso4E_Arm_P00/eIFiso4E_Arm_P02	eIF4E_Arm_P00
KZ_104_8				Asia	Central Asia	Kazakhstan	Big Almaty lake (Almaty region, Kazakhstan)	Armeniaca	Prunus armeniaca	Armeniaca	wild apricot	eIFiso4E_Arm_P00/eIFiso4E_Arm_P02	eIF4E_Arm_P00/eIF4E_Arm_P38
KZ_105				Asia	Central Asia	Kazakhstan	Big Almaty lake (Almaty region, Kazakhstan)	Armeniaca	Prunus armeniaca	Armeniaca	wild apricot	eIFiso4E_Arm_P00/eIFiso4E_Arm_P02	eIF4E_Arm_P00
KZ_106				Asia	Central Asia	Kazakhstan	Almaty city (Almaty region, Kazakhstan)	Armeniaca	Prunus armeniaca	Armeniaca	apricot crop species	eIFiso4E_Arm_P02	eIF4E_Arm_P00/eIF4E_Arm_P26
KZ_108				Asia	Central Asia	Kazakhstan	Wine yard, Almaty surrondings (Almaty region, Kazakhstan)	Armeniaca	Prunus armeniaca	Armeniaca	apricot crop species	eIFiso4E_Arm_P00/eIFiso4E_Arm_P02	eIF4E_Arm_P00
KZ_109				Asia	Central Asia	Kazakhstan	Wine yard, Almaty surrondings (Almaty region, Kazakhstan)	Armeniaca	Prunus armeniaca	Armeniaca	apricot crop species	eIFiso4E_Arm_P02	eIF4E_Arm_P00
KZ_113_2				Asia	Central Asia	Kazakhstan	Turgen valley (Almaty region, Kazakhstan)	Armeniaca	Prunus armeniaca	Armeniaca	wild apricot	eIFiso4E_Arm_P02	eIF4E_Arm_P00
KZ_114_2				Asia	Central Asia	Kazakhstan	Turgen valley (Almaty region, Kazakhstan)	Armeniaca	Prunus armeniaca	Armeniaca	wild apricot	eIFiso4E_Arm_P02	eIF4E_Arm_P00
KZ_114_3				Asia	Central Asia	Kazakhstan	Turgen valley (Almaty region, Kazakhstan)	Armeniaca	Prunus armeniaca	Armeniaca	wild apricot	eIFiso4E_Arm_P00/eIFiso4E_Arm_P02	eIF4E_Arm_P00
KZ_115_1				Asia	Central Asia	Kazakhstan	Kaskelen canyon (Almaty region, Kazakhstan)	Armeniaca	Prunus armeniaca	Armeniaca	apricot crop species	eIFiso4E_Arm_P02	eIF4E_Arm_P00
KZ_115_5				Asia	Central Asia	Kazakhstan	Kaskelen canyon (Almaty region, Kazakhstan)	Armeniaca	Prunus armeniaca	Armeniaca	apricot crop species	eIFiso4E_Arm_P00	eIF4E_Arm_P00
KZ_116_2				Asia	Central Asia	Kazakhstan	Kaskelen canyon (Almaty region, Kazakhstan)	Armeniaca	Prunus armeniaca	Armeniaca	apricot crop species	eIFiso4E_Arm_P00/eIFiso4E_Arm_P02	eIF4E_Arm_P00
KZ_116_3				Asia	Central Asia	Kazakhstan	Kaskelen canyon (Almaty region, Kazakhstan)	Armeniaca	Prunus armeniaca	Armeniaca	apricot crop species	eIFiso4E_Arm_P02	eIF4E_Arm_P00
KZ_117_1				Asia	Central Asia	Kazakhstan	Kaskelen canyon (Almaty region, Kazakhstan)	Armeniaca	Prunus armeniaca	Armeniaca	apricot crop species	eIFiso4E_Arm_P02	eIF4E_Arm_P00
KZ_117_2				Asia	Central Asia	Kazakhstan	Kaskelen canyon (Almaty region, Kazakhstan)	Armeniaca	Prunus armeniaca	Armeniaca	apricot crop species	eIFiso4E_Arm_P00	eIF4E_Arm_P00
KZ_118_1				Asia	Central Asia	Kazakhstan	Kaskelen canyon (Almaty region, Kazakhstan)	Armeniaca	Prunus armeniaca	Armeniaca	apricot crop species	eIFiso4E_Arm_P02	eIF4E_Arm_P00
KZ_118_3				Asia	Central Asia	Kazakhstan	Kaskelen canyon (Almaty region, Kazakhstan)	Armeniaca	Prunus armeniaca	Armeniaca	apricot crop species	eIFiso4E_Arm_P00/eIFiso4E_Arm_P02	eIF4E_Arm_P00
KZ_119_1				Asia	Central Asia	Kazakhstan	Kaskelen canyon (Almaty region, Kazakhstan)	Armeniaca	Prunus armeniaca	Armeniaca	apricot crop species	eIFiso4E_Arm_P00	eIF4E_Arm_P00
KZ_120_4				Asia	Central Asia	Kazakhstan	Medeu valley (Almaty region, Kazakhstan)	Armeniaca	Prunus armeniaca	Armeniaca	wild apricot	eIFiso4E_Arm_P02	eIF4E_Arm_P00
KZ_121_1				Asia	Central Asia	Kazakhstan	Medeu valley (Almaty region, Kazakhstan)	Armeniaca	Prunus armeniaca	Armeniaca	wild apricot	eIFiso4E_Arm_P00/eIFiso4E_Arm_P02	eIF4E_Arm_P00
KZ_121_5				Asia	Central Asia	Kazakhstan	Medeu valley (Almaty region, Kazakhstan)	Armeniaca	Prunus armeniaca	Armeniaca	wild apricot	eIFiso4E_Arm_P00	eIF4E_Arm_P00
KZ_122_1				Asia	Central Asia	Kazakhstan	Big Almaty lake (Almaty region, Kazakhstan)	Armeniaca	Prunus armeniaca	Armeniaca	wild apricot	eIFiso4E_Arm_P00/eIFiso4E_Arm_P02	eIF4E_Arm_P00
KZ_124_1				Asia	Central Asia	Kazakhstan	Big Almaty lake (Almaty region, Kazakhstan)	Armeniaca	Prunus armeniaca	Armeniaca	wild apricot	eIFiso4E_Arm_P02	eIF4E_Arm_P00
KZ_125_1				Asia	Central Asia	Kazakhstan	Big Almaty lake (Almaty region, Kazakhstan)	Armeniaca	Prunus armeniaca	Armeniaca	wild apricot	eIFiso4E_Arm_P00/eIFiso4E_Arm_P02	eIF4E_Arm_P00
KZ_125_4				Asia	Central Asia	Kazakhstan	Big Almaty lake (Almaty region, Kazakhstan)	Armeniaca	Prunus armeniaca	Armeniaca	wild apricot	eIFiso4E_Arm_P02	eIF4E_Arm_P00
KZ_126_1				Asia	Central Asia	Kazakhstan	Big Almaty lake (Almaty region, Kazakhstan)	Armeniaca	Prunus armeniaca	Armeniaca	wild apricot	eIFiso4E_Arm_P00/eIFiso4E_Arm_P02	eIF4E_Arm_P00
KZ_127_1				Asia	Central Asia	Kazakhstan	Big Almaty lake (Almaty region, Kazakhstan)	Armeniaca	Prunus armeniaca	Armeniaca	wild apricot	eIFiso4E_Arm_P00	eIF4E_Arm_P00
KZ_128				Asia	Central Asia	Kazakhstan	Almaty city (Almaty region, Kazakhstan)	Armeniaca	Prunus armeniaca	Armeniaca	apricot crop species	eIFiso4E_Arm_P00	eIF4E_Arm_P00/eIF4E_Arm_P20
KZ_130_1				Asia	Central Asia	Kazakhstan	Kaskelen canyon (Almaty region, Kazakhstan)	Armeniaca	Prunus armeniaca	Armeniaca	apricot crop species	eIFiso4E_Arm_P02	eIF4E_Arm_P00
KZ_131_1				Asia	Central Asia	Kazakhstan	Kaskelen canyon (Almaty region, Kazakhstan)	Armeniaca	Prunus armeniaca	Armeniaca	apricot crop species	eIFiso4E_Arm_P00/eIFiso4E_Arm_P02	eIF4E_Arm_P00
KZ_132_1			Shymkent Dendro Park (South Kazakhstan, Kazakhstan)	Asia	Central Asia	Kazakhstan		Armeniaca	Prunus armeniaca	Armeniaca	apricot crop species	eIFiso4E_Arm_P00/eIFiso4E_Arm_P02	eIF4E_Arm_P00
KZ_133_1			Shymkent Dendro Park (South Kazakhstan, Kazakhstan)	Asia	Central Asia	Kazakhstan	Almaty city (Almaty region, Kazakhstan)	Armeniaca	Prunus armeniaca	Armeniaca	apricot crop species	eIFiso4E_Arm_P00	eIF4E_Arm_P00
KZ_133_2			Shymkent Dendro Park (South Kazakhstan, Kazakhstan)	Asia	Central Asia	Kazakhstan	Almaty city (Almaty region, Kazakhstan)	Armeniaca	Prunus armeniaca	Armeniaca	apricot crop species	eIFiso4E_Arm_P02	eIF4E_Arm_P00
KZ_134_1			Shymkent Dendro Park (South Kazakhstan, Kazakhstan)	Asia	Central Asia	Kazakhstan	Almaty city (Almaty region, Kazakhstan)	Armeniaca	Prunus armeniaca	Armeniaca	apricot crop species	eIFiso4E_Arm_P00/eIFiso4E_Arm_P02	eIF4E_Arm_P00
KZ_135_1			Shymkent Dendro Park (South Kazakhstan, Kazakhstan)	Asia	Central Asia	Kirghizstan		Armeniaca	Prunus armeniaca	Armeniaca	apricot crop species	eIFiso4E_Arm_P00/eIFiso4E_Arm_P02	eIF4E_Arm_P00
KZ_136_1			Shymkent Dendro Park (South Kazakhstan, Kazakhstan)	Asia	Central Asia	Uzbekistan		Armeniaca	Prunus armeniaca	Armeniaca	apricot crop species	eIFiso4E_Arm_P00	eIF4E_Arm_P00
KZ_136_2			Shymkent Dendro Park (South Kazakhstan, Kazakhstan)	Asia	Central Asia	Uzbekistan		Armeniaca	Prunus armeniaca	Armeniaca	apricot crop species	eIFiso4E_Arm_P02	eIF4E_Arm_P00
KZ_137_1			Shymkent Dendro Park (South Kazakhstan, Kazakhstan)	Asia	Central Asia	Kazakhstan		Armeniaca	Prunus armeniaca	Armeniaca	apricot crop species	eIFiso4E_Arm_P00/eIFiso4E_Arm_P02	eIF4E_Arm_P00
KZ_138_A_1			Shymkent Dendro Park (South Kazakhstan, Kazakhstan)	Asia	Central Asia	Kazakhstan		Armeniaca	Prunus armeniaca	Armeniaca	apricot crop species	eIFiso4E_Arm_P00/eIFiso4E_Arm_P02	eIF4E_Arm_P00
KZ_138_B_1			Shymkent Dendro Park (South Kazakhstan, Kazakhstan)	Asia	Central Asia	Kazakhstan		Armeniaca	Prunus armeniaca	Armeniaca	apricot crop species	eIFiso4E_Arm_P02	eIF4E_Arm_P00
KZ_138_B_2			Shymkent Dendro Park (South Kazakhstan, Kazakhstan)	Asia	Central Asia	Kazakhstan		Armeniaca	Prunus armeniaca	Armeniaca	apricot crop species	eIFiso4E_Arm_P00	eIF4E_Arm_P00
KZ_138_C_1			Shymkent Dendro Park (South Kazakhstan, Kazakhstan)	Asia	Central Asia	Kazakhstan		Armeniaca	Prunus armeniaca	Armeniaca	apricot crop species	eIFiso4E_Arm_P00	eIF4E_Arm_P00
KZ_139_1				Asia	Central Asia	Kazakhstan	Sayram city surroundings (South Kazakhstan region, Kazakhstan)	Armeniaca	Prunus armeniaca	Armeniaca	apricot crop species	eIFiso4E_Arm_P00	eIF4E_Arm_P00
KZ_139_2				Asia	Central Asia	Kazakhstan	Sayram city surroundings (South Kazakhstan region, Kazakhstan)	Armeniaca	Prunus armeniaca	Armeniaca	apricot crop species	eIFiso4E_Arm_P00	eIF4E_Arm_P00
KZ_139_3				Asia	Central Asia	Kazakhstan	Sayram city surroundings (South Kazakhstan region, Kazakhstan)	Armeniaca	Prunus armeniaca	Armeniaca	apricot crop species	eIFiso4E_Arm_P00	eIF4E_Arm_P00
KZ_140_1				Asia	Central Asia	Kazakhstan	Sayram city surroundings (South Kazakhstan region, Kazakhstan)	Armeniaca	Prunus armeniaca	Armeniaca	apricot crop species	eIFiso4E_Arm_P00/eIFiso4E_Arm_P02	eIF4E_Arm_P00
KZ_140_2				Asia	Central Asia	Kazakhstan	Sayram city surroundings (South Kazakhstan region, Kazakhstan)	Armeniaca	Prunus armeniaca	Armeniaca	apricot crop species	eIFiso4E_Arm_P00	eIF4E_Arm_P00
KZ_141_1				Asia	Central Asia	Kazakhstan	Sayram city surroundings (South Kazakhstan region, Kazakhstan)	Armeniaca	Prunus armeniaca	Armeniaca	apricot crop species	eIFiso4E_Arm_P00	eIF4E_Arm_P00
KZ_141_2				Asia	Central Asia	Kazakhstan	Sayram city surroundings (South Kazakhstan region, Kazakhstan)	Armeniaca	Prunus armeniaca	Armeniaca	apricot crop species	eIFiso4E_Arm_P00	eIF4E_Arm_P00
KZ_141_3				Asia	Central Asia	Kazakhstan	Sayram city surroundings (South Kazakhstan region, Kazakhstan)	Armeniaca	Prunus armeniaca	Armeniaca	apricot crop species	eIFiso4E_Arm_P00	eIF4E_Arm_P00
KZ_142_1				Asia	Central Asia	Kazakhstan	Sayram city surroundings (South Kazakhstan region, Kazakhstan)	Armeniaca	Prunus armeniaca	Armeniaca	apricot crop species	eIFiso4E_Arm_P00	eIF4E_Arm_P00
KZ_142_2				Asia	Central Asia	Kazakhstan	Sayram city surroundings (South Kazakhstan region, Kazakhstan)	Armeniaca	Prunus armeniaca	Armeniaca	apricot crop species	eIFiso4E_Arm_P00	eIF4E_Arm_P00
KZ_143_B_1				Asia	Central Asia	Kazakhstan	Sayram city surroundings (South Kazakhstan region, Kazakhstan)	Armeniaca	Prunus armeniaca	Armeniaca	apricot crop species	eIFiso4E_Arm_P02	eIF4E_Arm_P00
KZ_143_C_1				Asia	Central Asia	Kazakhstan	Sayram city surroundings (South Kazakhstan region, Kazakhstan)	Armeniaca	Prunus armeniaca	Armeniaca	apricot crop species	eIFiso4E_Arm_P00/eIFiso4E_Arm_P02	eIF4E_Arm_P00
KZ_143_D_2				Asia	Central Asia	Kazakhstan	Sayram city surroundings (South Kazakhstan region, Kazakhstan)	Armeniaca	Prunus armeniaca	Armeniaca	apricot crop species	eIFiso4E_Arm_P02	eIF4E_Arm_P00
KZ_143_D_3				Asia	Central Asia	Kazakhstan	Sayram city surroundings (South Kazakhstan region, Kazakhstan)	Armeniaca	Prunus armeniaca	Armeniaca	apricot crop species	eIFiso4E_Arm_P00	eIF4E_Arm_P00
KZ_144_1				Asia	Central Asia	Kazakhstan	Shymkent city surroundings (South Kazakhstan region, Kazakhstan)	Armeniaca	Prunus armeniaca	Armeniaca	apricot crop species	eIFiso4E_Arm_P02/eIFiso4E_Arm_P03	eIF4E_Arm_P00
KZ_144_2				Asia	Central Asia	Kazakhstan	Shymkent city surroundings (South Kazakhstan region, Kazakhstan)	Armeniaca	Prunus armeniaca	Armeniaca	apricot crop species	eIFiso4E_Arm_P02	eIF4E_Arm_P00
KZ_145_1				Asia	Central Asia	Kazakhstan	Sayram city surroundings (South Kazakhstan region, Kazakhstan)	Armeniaca	Prunus armeniaca	Armeniaca	apricot crop species	eIFiso4E_Arm_P02	eIF4E_Arm_P00
KZ_146_2				Asia	Central Asia	Kazakhstan	Sayram city surroundings (South Kazakhstan region, Kazakhstan)	Armeniaca	Prunus armeniaca	Armeniaca	apricot crop species	eIFiso4E_Arm_P00	eIF4E_Arm_P00
KZ_146_3				Asia	Central Asia	Kazakhstan	Sayram city surroundings (South Kazakhstan region, Kazakhstan)	Armeniaca	Prunus armeniaca	Armeniaca	apricot crop species	eIFiso4E_Arm_P02	eIF4E_Arm_P00
KZ_147_1				Asia	Central Asia	Kazakhstan	Aksu-Zhabagly (South Kazakhstan region, Kazakhstan)	Armeniaca	Prunus armeniaca	Armeniaca	wild apricot	eIFiso4E_Arm_P00/eIFiso4E_Arm_P02	eIF4E_Arm_P00
KZ_147_3				Asia	Central Asia	Kazakhstan	Aksu-Zhabagly (South Kazakhstan region, Kazakhstan)	Armeniaca	Prunus armeniaca	Armeniaca	wild apricot	eIFiso4E_Arm_P02	eIF4E_Arm_P00
KZ_148_1				Asia	Central Asia	Kazakhstan	Aksu-Zhabagly (South Kazakhstan region, Kazakhstan)	Armeniaca	Prunus armeniaca	Armeniaca	wild apricot	eIFiso4E_Arm_P02	eIF4E_Arm_P00
KZ_148_3				Asia	Central Asia	Kazakhstan	Aksu-Zhabagly (South Kazakhstan region, Kazakhstan)	Armeniaca	Prunus armeniaca	Armeniaca	wild apricot	eIFiso4E_Arm_P00/eIFiso4E_Arm_P02	eIF4E_Arm_P00
KZ_149_1				Asia	Central Asia	Kazakhstan	Aksu-Zhabagly (South Kazakhstan region, Kazakhstan)	Armeniaca	Prunus armeniaca	Armeniaca	wild apricot	eIFiso4E_Arm_P02	eIF4E_Arm_P00
KZ_149_2				Asia	Central Asia	Kazakhstan	Aksu-Zhabagly (South Kazakhstan region, Kazakhstan)	Armeniaca	Prunus armeniaca	Armeniaca	wild apricot	eIFiso4E_Arm_P02	eIF4E_Arm_P00/eIF4E_Arm_P39
KZ_150_1				Asia	Central Asia	Kazakhstan	Aksu-Zhabagly (South Kazakhstan region, Kazakhstan)	Armeniaca	Prunus armeniaca	Armeniaca	wild apricot	eIFiso4E_Arm_P02	eIF4E_Arm_P00
KZ_151_1				Asia	Central Asia	Kazakhstan	Aksu-Zhabagly (South Kazakhstan region, Kazakhstan)	Armeniaca	Prunus armeniaca	Armeniaca	wild apricot	eIFiso4E_Arm_P00/eIFiso4E_Arm_P02	eIF4E_Arm_P00
KZ_152_1				Asia	Central Asia	Kazakhstan	Aksu-Zhabagly (South Kazakhstan region, Kazakhstan)	Armeniaca	Prunus armeniaca	Armeniaca	wild apricot	eIFiso4E_Arm_P02	eIF4E_Arm_P00
KZ_152_2				Asia	Central Asia	Kazakhstan	Aksu-Zhabagly (South Kazakhstan region, Kazakhstan)	Armeniaca	Prunus armeniaca	Armeniaca	wild apricot	eIFiso4E_Arm_P00/eIFiso4E_Arm_P02	eIF4E_Arm_P00
KZ_154_1				Asia	Central Asia	Kazakhstan	Aksu-Zhabagly (South Kazakhstan region, Kazakhstan)	Armeniaca	Prunus armeniaca	Armeniaca	wild apricot	eIFiso4E_Arm_P02	eIF4E_Arm_P00
KZ_155_1			Shymkent Dendro Park (South Kazakhstan, Kazakhstan)	Asia	Central Asia	Kazakhstan		Armeniaca	Prunus armeniaca	Armeniaca	apricot crop species	eIFiso4E_Arm_P00/eIFiso4E_Arm_P02	eIF4E_Arm_P00
KZ_159_1				Asia	Central Asia	Kazakhstan	Medeu valley (Almaty region, Kazakhstan)	Armeniaca	Prunus armeniaca	Armeniaca	wild apricot	eIFiso4E_Arm_P00/eIFiso4E_Arm_P02	eIF4E_Arm_P00
KZ_159_2				Asia	Central Asia	Kazakhstan	Medeu valley (Almaty region, Kazakhstan)	Armeniaca	Prunus armeniaca	Armeniaca	wild apricot	eIFiso4E_Arm_P02	eIF4E_Arm_P00
KZ_162_1				Asia	Central Asia	Kazakhstan	Medeu valley (Almaty region, Kazakhstan)	Armeniaca	Prunus armeniaca	Armeniaca	wild apricot	eIFiso4E_Arm_P00/eIFiso4E_Arm_P02	eIF4E_Arm_P00
KZ_164_1				Asia	Central Asia	Kazakhstan	Medeu valley (Almaty region, Kazakhstan)	Armeniaca	Prunus armeniaca	Armeniaca	wild apricot	eIFiso4E_Arm_P00/eIFiso4E_Arm_P02	eIF4E_Arm_P00
KZ_166_1				Asia	Central Asia	Kazakhstan	Medeu valley (Almaty region, Kazakhstan)	Armeniaca	Prunus armeniaca	Armeniaca	wild apricot	eIFiso4E_Arm_P00/eIFiso4E_Arm_P02	eIF4E_Arm_P00
KZ_166_2				Asia	Central Asia	Kazakhstan	Medeu valley (Almaty region, Kazakhstan)	Armeniaca	Prunus armeniaca	Armeniaca	wild apricot	eIFiso4E_Arm_P02	eIF4E_Arm_P00
KZ_168_1				Asia	Central Asia	Kazakhstan	Medeu valley (Almaty region, Kazakhstan)	Armeniaca	Prunus armeniaca	Armeniaca	wild apricot	eIFiso4E_Arm_P02	eIF4E_Arm_P00
KZ_168_3				Asia	Central Asia	Kazakhstan	Medeu valley (Almaty region, Kazakhstan)	Armeniaca	Prunus armeniaca	Armeniaca	wild apricot	eIFiso4E_Arm_P00/eIFiso4E_Arm_P02	eIF4E_Arm_P00
KZ_176_1				Asia	Central Asia	Kazakhstan	Big Almaty lake (Almaty region, Kazakhstan)	Armeniaca	Prunus armeniaca	Armeniaca	wild apricot	eIFiso4E_Arm_P00/eIFiso4E_Arm_P02	eIF4E_Arm_P00
KZ_178_2				Asia	Central Asia	Kazakhstan	Big Almaty lake (Almaty region, Kazakhstan)	Armeniaca	Prunus armeniaca	Armeniaca	wild apricot	eIFiso4E_Arm_P00	eIF4E_Arm_P00
KZ_180_1				Asia	Central Asia	Kazakhstan	Big Almaty lake (Almaty region, Kazakhstan)	Armeniaca	Prunus armeniaca	Armeniaca	wild apricot	eIFiso4E_Arm_P02	eIF4E_Arm_P00
KZ_180_3				Asia	Central Asia	Kazakhstan	Big Almaty lake (Almaty region, Kazakhstan)	Armeniaca	Prunus armeniaca	Armeniaca	wild apricot	eIFiso4E_Arm_P02	eIF4E_Arm_P00
KZ_182_1				Asia	Central Asia	Kazakhstan	Big Almaty lake (Almaty region, Kazakhstan)	Armeniaca	Prunus armeniaca	Armeniaca	wild apricot	eIFiso4E_Arm_P02	eIF4E_Arm_P00
KZ_184_1				Asia	Central Asia	Kazakhstan	Big Almaty lake (Almaty region, Kazakhstan)	Armeniaca	Prunus armeniaca	Armeniaca	wild apricot	eIFiso4E_Arm_P00	eIF4E_Arm_P00
KZ_184_2				Asia	Central Asia	Kazakhstan	Big Almaty lake (Almaty region, Kazakhstan)	Armeniaca	Prunus armeniaca	Armeniaca	wild apricot	eIFiso4E_Arm_P00/eIFiso4E_Arm_P02	eIF4E_Arm_P00
KZ_184_3				Asia	Central Asia	Kazakhstan	Big Almaty lake (Almaty region, Kazakhstan)	Armeniaca	Prunus armeniaca	Armeniaca	wild apricot	eIFiso4E_Arm_P00	eIF4E_Arm_P00
KZ_186_1				Asia	Central Asia	Kazakhstan	Big Almaty lake (Almaty region, Kazakhstan)	Armeniaca	Prunus armeniaca	Armeniaca	wild apricot	eIFiso4E_Arm_P00/eIFiso4E_Arm_P02	eIF4E_Arm_P00
KZ_186_2				Asia	Central Asia	Kazakhstan	Big Almaty lake (Almaty region, Kazakhstan)	Armeniaca	Prunus armeniaca	Armeniaca	wild apricot	eIFiso4E_Arm_P02	eIF4E_Arm_P00
KZ_190_1				Asia	Central Asia	Kazakhstan	Big Almaty lake (Almaty region, Kazakhstan)	Armeniaca	Prunus armeniaca	Armeniaca	wild apricot	eIFiso4E_Arm_P00/eIFiso4E_Arm_P02	eIF4E_Arm_P00
KZ_190_2				Asia	Central Asia	Kazakhstan	Big Almaty lake (Almaty region, Kazakhstan)	Armeniaca	Prunus armeniaca	Armeniaca	wild apricot	eIFiso4E_Arm_P02	eIF4E_Arm_P00
KZ_192_1				Asia	Central Asia	Kazakhstan	Big Almaty lake (Almaty region, Kazakhstan)	Armeniaca	Prunus armeniaca	Armeniaca	wild apricot	eIFiso4E_Arm_P02	eIF4E_Arm_P00
KZ_193_1				Asia	Central Asia	Kazakhstan	Big Almaty lake (Almaty region, Kazakhstan)	Armeniaca	Prunus armeniaca	Armeniaca	wild apricot	eIFiso4E_Arm_P00/eIFiso4E_Arm_P02	eIF4E_Arm_P00
KZ_194_1				Asia	Central Asia	Kazakhstan	Big Almaty lake (Almaty region, Kazakhstan)	Armeniaca	Prunus armeniaca	Armeniaca	wild apricot	eIFiso4E_Arm_P00/eIFiso4E_Arm_P02	eIF4E_Arm_P00
KZ_194_2				Asia	Central Asia	Kazakhstan	Big Almaty lake (Almaty region, Kazakhstan)	Armeniaca	Prunus armeniaca	Armeniaca	wild apricot	eIFiso4E_Arm_P02	eIF4E_Arm_P00
KZ_195_1				Asia	Central Asia	Kazakhstan	Big Almaty lake (Almaty region, Kazakhstan)	Armeniaca	Prunus armeniaca	Armeniaca	wild apricot	eIFiso4E_Arm_P00/eIFiso4E_Arm_P02	eIF4E_Arm_P00
KZ_195_4				Asia	Central Asia	Kazakhstan	Big Almaty lake (Almaty region, Kazakhstan)	Armeniaca	Prunus armeniaca	Armeniaca	wild apricot	eIFiso4E_Arm_P00	eIF4E_Arm_P00
KZ_195_5				Asia	Central Asia	Kazakhstan	Big Almaty lake (Almaty region, Kazakhstan)	Armeniaca	Prunus armeniaca	Armeniaca	wild apricot	eIFiso4E_Arm_P02	eIF4E_Arm_P00
KZ_198_1				Asia	Central Asia	Kazakhstan	Big Almaty lake (Almaty region, Kazakhstan)	Armeniaca	Prunus armeniaca	Armeniaca	wild apricot	eIFiso4E_Arm_P00/eIFiso4E_Arm_P02	eIF4E_Arm_P00
KZ_198_2				Asia	Central Asia	Kazakhstan	Big Almaty lake (Almaty region, Kazakhstan)	Armeniaca	Prunus armeniaca	Armeniaca	wild apricot	eIFiso4E_Arm_P02	eIF4E_Arm_P00/eIF4E_Arm_P39
KZ_200_1				Asia	Central Asia	Kazakhstan	Big Almaty lake (Almaty region, Kazakhstan)	Armeniaca	Prunus armeniaca	Armeniaca	wild apricot	eIFiso4E_Arm_P02	eIF4E_Arm_P00
KZ_200_2				Asia	Central Asia	Kazakhstan	Big Almaty lake (Almaty region, Kazakhstan)	Armeniaca	Prunus armeniaca	Armeniaca	wild apricot	eIFiso4E_Arm_P00	eIF4E_Arm_P00
KZ_202_1				Asia	Central Asia	Kazakhstan	Big Almaty lake (Almaty region, Kazakhstan)	Armeniaca	Prunus armeniaca	Armeniaca	wild apricot	eIFiso4E_Arm_P00/eIFiso4E_Arm_P02	eIF4E_Arm_P00
KZ_202_2				Asia	Central Asia	Kazakhstan	Big Almaty lake (Almaty region, Kazakhstan)	Armeniaca	Prunus armeniaca	Armeniaca	wild apricot	eIFiso4E_Arm_P02	eIF4E_Arm_P00
KZ_204_1				Asia	Central Asia	Kazakhstan	Big Almaty lake (Almaty region, Kazakhstan)	Armeniaca	Prunus armeniaca	Armeniaca	wild apricot	eIFiso4E_Arm_P00	eIF4E_Arm_P00
KZ_204_2				Asia	Central Asia	Kazakhstan	Big Almaty lake (Almaty region, Kazakhstan)	Armeniaca	Prunus armeniaca	Armeniaca	wild apricot	eIFiso4E_Arm_P02	eIF4E_Arm_P00
KZ_206_1				Asia	Central Asia	Kazakhstan	Big Almaty lake (Almaty region, Kazakhstan)	Armeniaca	Prunus armeniaca	Armeniaca	wild apricot	eIFiso4E_Arm_P02	eIF4E_Arm_P00
KZ_208_1				Asia	Central Asia	Kazakhstan	Big Almaty lake (Almaty region, Kazakhstan)	Armeniaca	Prunus armeniaca	Armeniaca	wild apricot	eIFiso4E_Arm_P02	eIF4E_Arm_P00
KZ_210_1				Asia	Central Asia	Kazakhstan	Big Almaty lake (Almaty region, Kazakhstan)	Armeniaca	Prunus armeniaca	Armeniaca	wild apricot	eIFiso4E_Arm_P00/eIFiso4E_Arm_P02	eIF4E_Arm_P00
KZ_210_2				Asia	Central Asia	Kazakhstan	Big Almaty lake (Almaty region, Kazakhstan)	Armeniaca	Prunus armeniaca	Armeniaca	wild apricot	eIFiso4E_Arm_P02	eIF4E_Arm_P00
KZ_212_1				Asia	Central Asia	Kazakhstan	Big Almaty lake (Almaty region, Kazakhstan)	Armeniaca	Prunus armeniaca	Armeniaca	wild apricot	eIFiso4E_Arm_P00/eIFiso4E_Arm_P02	eIF4E_Arm_P00
KZ_213_1				Asia	Central Asia	Kazakhstan	Big Almaty lake (Almaty region, Kazakhstan)	Armeniaca	Prunus armeniaca	Armeniaca	wild apricot	eIFiso4E_Arm_P00/eIFiso4E_Arm_P02	eIF4E_Arm_P00
KZ_213_2				Asia	Central Asia	Kazakhstan	Big Almaty lake (Almaty region, Kazakhstan)	Armeniaca	Prunus armeniaca	Armeniaca	wild apricot	eIFiso4E_Arm_P02	eIF4E_Arm_P00
KZ_214_1				Asia	Central Asia	Kazakhstan	Big Almaty lake (Almaty region, Kazakhstan)	Armeniaca	Prunus armeniaca	Armeniaca	wild apricot	eIFiso4E_Arm_P00	eIF4E_Arm_P00
KZ_214_2				Asia	Central Asia	Kazakhstan	Big Almaty lake (Almaty region, Kazakhstan)	Armeniaca	Prunus armeniaca	Armeniaca	wild apricot	eIFiso4E_Arm_P00/eIFiso4E_Arm_P02	eIF4E_Arm_P00
KZ_216_1				Asia	Central Asia	Kazakhstan	Big Almaty lake (Almaty region, Kazakhstan)	Armeniaca	Prunus armeniaca	Armeniaca	wild apricot	eIFiso4E_Arm_P02	eIF4E_Arm_P00
KZ_230_2				Asia	Central Asia	Kazakhstan	Esik Lake (Almaty region, Kazakhstan)	Armeniaca	Prunus armeniaca	Armeniaca	wild apricot	eIFiso4E_Arm_P02	eIF4E_Arm_P00
KZ_230_3				Asia	Central Asia	Kazakhstan	Esik Lake (Almaty region, Kazakhstan)	Armeniaca	Prunus armeniaca	Armeniaca	wild apricot	eIFiso4E_Arm_P03	eIF4E_Arm_P00
KZ_232_2				Asia	Central Asia	Kazakhstan	Esik Lake (Almaty region, Kazakhstan)	Armeniaca	Prunus armeniaca	Armeniaca	wild apricot	eIFiso4E_Arm_P00/eIFiso4E_Arm_P03	eIF4E_Arm_P00
KZ_234_1				Asia	Central Asia	Kazakhstan	Esik Lake (Almaty region, Kazakhstan)	Armeniaca	Prunus armeniaca	Armeniaca	wild apricot	eIFiso4E_Arm_P02/eIFiso4E_Arm_P03	not available
KZ_234_2				Asia	Central Asia	Kazakhstan	Esik Lake (Almaty region, Kazakhstan)	Armeniaca	Prunus armeniaca	Armeniaca	wild apricot	eIFiso4E_Arm_P00	eIF4E_Arm_P00
KZ_240_1				Asia	Central Asia	Kazakhstan	Esik Lake (Almaty region, Kazakhstan)	Armeniaca	Prunus armeniaca	Armeniaca	wild apricot	eIFiso4E_Arm_P00/eIFiso4E_Arm_P02	eIF4E_Arm_P00
KZ_241_1				Asia	Central Asia	Kazakhstan	Esik Lake (Almaty region, Kazakhstan)	Armeniaca	Prunus armeniaca	Armeniaca	wild apricot	eIFiso4E_Arm_P00/eIFiso4E_Arm_P02	eIF4E_Arm_P00
KZ_242_1				Asia	Central Asia	Kazakhstan	Esik Lake (Almaty region, Kazakhstan)	Armeniaca	Prunus armeniaca	Armeniaca	wild apricot	eIFiso4E_Arm_P00/eIFiso4E_Arm_P02	eIF4E_Arm_P00
KZ_243_1				Asia	Central Asia	Kazakhstan	Esik Lake (Almaty region, Kazakhstan)	Armeniaca	Prunus armeniaca	Armeniaca	wild apricot	eIFiso4E_Arm_P00	eIF4E_Arm_P00
KZ_243_2				Asia	Central Asia	Kazakhstan	Esik Lake (Almaty region, Kazakhstan)	Armeniaca	Prunus armeniaca	Armeniaca	wild apricot	eIFiso4E_Arm_P00/eIFiso4E_Arm_P03	eIF4E_Arm_P00
KZ_244_1				Asia	Central Asia	Kazakhstan	Esik Lake (Almaty region, Kazakhstan)	Armeniaca	Prunus armeniaca	Armeniaca	wild apricot	eIFiso4E_Arm_P02	eIF4E_Arm_P00
KZ_245_1				Asia	Central Asia	Kazakhstan	Esik Lake (Almaty region, Kazakhstan)	Armeniaca	Prunus armeniaca	Armeniaca	wild apricot	eIFiso4E_Arm_P02	eIF4E_Arm_P00
KZ_245_2				Asia	Central Asia	Kazakhstan	Esik Lake (Almaty region, Kazakhstan)	Armeniaca	Prunus armeniaca	Armeniaca	wild apricot	eIFiso4E_Arm_P00/eIFiso4E_Arm_P03	eIF4E_Arm_P00
KZ_246_1				Asia	Central Asia	Kazakhstan	Esik Lake (Almaty region, Kazakhstan)	Armeniaca	Prunus armeniaca	Armeniaca	wild apricot	eIFiso4E_Arm_P00/eIFiso4E_Arm_P03	eIF4E_Arm_P00
KZ_246_2				Asia	Central Asia	Kazakhstan	Esik Lake (Almaty region, Kazakhstan)	Armeniaca	Prunus armeniaca	Armeniaca	wild apricot	eIFiso4E_Arm_P02	eIF4E_Arm_P00
KZ_247_1				Asia	Central Asia	Kazakhstan	Esik Lake (Almaty region, Kazakhstan)	Armeniaca	Prunus armeniaca	Armeniaca	wild apricot	eIFiso4E_Arm_P00/eIFiso4E_Arm_P03	eIF4E_Arm_P00
KZ_248_1				Asia	Central Asia	Kazakhstan	Bayseit, Almaty surrondings (Almaty region, Kazakhstan)	Armeniaca	Prunus armeniaca	Armeniaca	apricot crop species	eIFiso4E_Arm_P00	eIF4E_Arm_P00
KZ_249_1				Asia	Central Asia	Kazakhstan	Bayseit, Almaty surrondings (Almaty region, Kazakhstan)	Armeniaca	Prunus armeniaca	Armeniaca	apricot crop species	eIFiso4E_Arm_P00	eIF4E_Arm_P00
KZ_250_1				Asia	Central Asia	Kazakhstan	Bayseit, Almaty surrondings (Almaty region, Kazakhstan)	Armeniaca	Prunus armeniaca	Armeniaca	apricot crop species	eIFiso4E_Arm_P00/eIFiso4E_Arm_P02	eIF4E_Arm_P00
KZ_251_1			Almaty Pomological Garden (Almaty region, Kazakhstan)	Asia	Central Asia	Kazakhstan		Armeniaca	Prunus armeniaca	Armeniaca	apricot crop species	eIFiso4E_Arm_P02	eIF4E_Arm_P00
KZ_251_2			Almaty Pomological Garden (Almaty region, Kazakhstan)	Asia	Central Asia	Kazakhstan		Armeniaca	Prunus armeniaca	Armeniaca	apricot crop species	eIFiso4E_Arm_P02	eIF4E_Arm_P00
KZ_252_1				Asia	Central Asia	Kazakhstan	Almaty city (Almaty region, Kazakhstan)	Armeniaca	Prunus armeniaca	Armeniaca	apricot crop species	eIFiso4E_Arm_P00/eIFiso4E_Arm_P02	eIF4E_Arm_P00
KZ_254_1				Asia	Central Asia	Kazakhstan	Baybulak canyon (Almaty region, Kazakhstan)	Armeniaca	Prunus armeniaca	Armeniaca	wild apricot	eIFiso4E_Arm_P00	eIF4E_Arm_P00
KZ_254_2				Asia	Central Asia	Kazakhstan	Baybulak canyon (Almaty region, Kazakhstan)	Armeniaca	Prunus armeniaca	Armeniaca	wild apricot	eIFiso4E_Arm_P00	eIF4E_Arm_P00
KZ_255_1				Asia	Central Asia	Kazakhstan	Baybulak canyon (Almaty region, Kazakhstan)	Armeniaca	Prunus armeniaca	Armeniaca	wild apricot	eIFiso4E_Arm_P00/eIFiso4E_Arm_P02	eIF4E_Arm_P00
KZ_256_3				Asia	Central Asia	Kazakhstan	Baybulak canyon (Almaty region, Kazakhstan)	Armeniaca	Prunus armeniaca	Armeniaca	wild apricot	eIFiso4E_Arm_P02	eIF4E_Arm_P00
KZ_265_1				Asia	Central Asia	Kazakhstan	Baybulak canyon (Almaty region, Kazakhstan)	Armeniaca	Prunus armeniaca	Armeniaca	wild apricot	eIFiso4E_Arm_P02	eIF4E_Arm_P00
Persica_reference	GF305		INRAE, Bordeaux Aquitaine, BFP, Villenave d'Ornon (France)	Europe	Western Europe	France		Amygdalus	Prunus persica	Persica	peach crop species	eIFiso4E_Per_P00	eIF4E_Per_P00
TR_002	Hacıhaliloğlu		Malatya germplasm repository (Malatya province, Turkey)	Asia	Irano-caucasian	Turkey	Malatya province, Turkey	Armeniaca	Prunus armeniaca	Armeniaca	apricot crop species	eIFiso4E_Arm_P00	eIF4E_Arm_P00/eIF4E_Arm_P24
TR_003	Şekerpare		Malatya germplasm repository (Malatya province, Turkey)	Asia	Irano-caucasian	Turkey	Igdir province, Turkey	Armeniaca	Prunus armeniaca	Armeniaca	apricot crop species	eIFiso4E_Arm_P00	eIF4E_Arm_P00
TR_005	Hacıkız		Malatya germplasm repository (Malatya province, Turkey)	Asia	Irano-caucasian	Turkey	Malatya province, Turkey	Armeniaca	Prunus armeniaca	Armeniaca	apricot crop species	eIFiso4E_Arm_P00	eIF4E_Arm_P00
TR_006	Alyanak		Malatya germplasm repository (Malatya province, Turkey)	Asia	Irano-caucasian	Turkey	Izmir province, Turkey	Armeniaca	Prunus armeniaca	Armeniaca	apricot crop species	eIFiso4E_Arm_P00	eIF4E_Arm_P00
TR_007	Karacabey		Malatya germplasm repository (Malatya province, Turkey)	Asia	Irano-caucasian	Turkey	Bursa province, Turkey	Armeniaca	Prunus armeniaca	Armeniaca	apricot crop species	eIFiso4E_Arm_P00	eIF4E_Arm_P00
TR_008	Tokaloğlu		Malatya germplasm repository (Malatya province, Turkey)	Asia	Irano-caucasian	Turkey	Konya province, Turkey	Armeniaca	Prunus armeniaca	Armeniaca	apricot crop species	eIFiso4E_Arm_P00	eIF4E_Arm_P00
TR_011	Erken Erik		Malatya germplasm repository (Malatya province, Turkey)	Asia	Irano-caucasian	Turkey	Kars province, Turkey	Armeniaca	Prunus armeniaca	Armeniaca	apricot crop species	eIFiso4E_Arm_P00	eIF4E_Arm_P00
TR_012	Aprikoz		Malatya germplasm repository (Malatya province, Turkey)	Asia	Irano-caucasian	Turkey	Igdir province, Turkey	Armeniaca	Prunus armeniaca	Armeniaca	apricot crop species	not available	eIF4E_Arm_P00
TR_014	Tekeler		Malatya germplasm repository (Malatya province, Turkey)	Asia	Irano-caucasian	Turkey	Tekeler city (Aydin province, Turkey)	Armeniaca	Prunus armeniaca	Armeniaca	apricot crop species	not available	eIF4E_Arm_P00
TR_015	İri Bitirgen		Malatya germplasm repository (Malatya province, Turkey)	Asia	Irano-caucasian	Turkey	Nevşehir province, Turkey	Armeniaca	Prunus armeniaca	Armeniaca	apricot crop species	eIFiso4E_Arm_P00	eIF4E_Arm_P00
TR_016	Turfanda		Malatya germplasm repository (Malatya province, Turkey)	Asia	Irano-caucasian	Turkey	Malatya province, Turkey	Armeniaca	Prunus armeniaca	Armeniaca	apricot crop species	eIFiso4E_Arm_P00	eIF4E_Arm_P00
TR_017	Paşa Mişmişi		Malatya germplasm repository (Malatya province, Turkey)	Asia	Irano-caucasian	Turkey	Malatya province, Turkey	Armeniaca	Prunus armeniaca	Armeniaca	apricot crop species	eIFiso4E_Arm_P00	eIF4E_Arm_P00
TR_018	Şekerpare		Malatya germplasm repository (Malatya province, Turkey)	Asia	Irano-caucasian	Turkey	Igdir province, Turkey	Armeniaca	Prunus armeniaca	Armeniaca	apricot crop species	eIFiso4E_Arm_P00	eIF4E_Arm_P00
TR_019	Kabaaşı		Malatya germplasm repository (Malatya province, Turkey)	Asia	Irano-caucasian	Turkey	Malatya province, Turkey	Armeniaca	Prunus armeniaca	Armeniaca	apricot crop species	eIFiso4E_Arm_P00	eIF4E_Arm_P00
TR_020	Tokaloğlu (Yalova)		Malatya germplasm repository (Malatya province, Turkey)	Asia	Irano-caucasian	Turkey	Yalova province, Turkey	Armeniaca	Prunus armeniaca	Armeniaca	apricot crop species	eIFiso4E_Arm_P00	eIF4E_Arm_P00
TR_021	Tokaloğlu		Malatya germplasm repository (Malatya province, Turkey)	Asia	Irano-caucasian	Turkey	Erzincan province, Turkey	Armeniaca	Prunus armeniaca	Armeniaca	apricot crop species	eIFiso4E_Arm_P00	eIF4E_Arm_P00
TR_023	Kurukabuk		Malatya germplasm repository (Malatya province, Turkey)	Asia	Irano-caucasian	Turkey	Malatya province, Turkey	Armeniaca	Prunus armeniaca	Armeniaca	apricot crop species	not available	eIF4E_Arm_P00
TR_024	Hasanbey		Malatya germplasm repository (Malatya province, Turkey)	Asia	Irano-caucasian	Turkey	Malatya province, Turkey	Armeniaca	Prunus armeniaca	Armeniaca	apricot crop species	eIFiso4E_Arm_P00	eIF4E_Arm_P00
TR_025				Asia	Irano-caucasian	Turkey	Kemaliye (Erzincan province, Turkey)	Armeniaca	Prunus armeniaca	Armeniaca	apricot crop species	eIFiso4E_Arm_P00	eIF4E_Arm_P00/eIF4E_Arm_P23
TR_026				Asia	Irano-caucasian	Turkey	Akdamar island (Van province, Turkey)	Armeniaca	Prunus armeniaca	Armeniaca	apricot crop species	not available	eIF4E_Arm_P00
TR_027				Asia	Irano-caucasian	Turkey	Adilcevaz (Bitlis province, Turkey)	Armeniaca	Prunus armeniaca	Armeniaca	apricot crop species	eIFiso4E_Arm_P00	eIF4E_Arm_P00
TR_028				Asia	Irano-caucasian	Turkey	Adilcevaz (Bitlis province, Turkey)	Armeniaca	Prunus armeniaca	Armeniaca	apricot crop species	eIFiso4E_Arm_P00	eIF4E_Arm_P00
TR_029				Asia	Irano-caucasian	Turkey	Adilcevaz (Bitlis province, Turkey)	Armeniaca	Prunus armeniaca	Armeniaca	apricot crop species	eIFiso4E_Arm_P00	eIF4E_Arm_P00
TR_030				Asia	Irano-caucasian	Turkey	Adilcevaz (Bitlis province, Turkey)	Armeniaca	Prunus armeniaca	Armeniaca	apricot crop species	eIFiso4E_Arm_P00	eIF4E_Arm_P00/eIF4E_Arm_P25
TR_031				Asia	Irano-caucasian	Turkey	Adilcevaz (Bitlis province, Turkey)	Armeniaca	Prunus armeniaca	Armeniaca	apricot crop species	not available	eIF4E_Arm_P00
TR_032				Asia	Irano-caucasian	Turkey	Adilcevaz (Bitlis province, Turkey)	Armeniaca	Prunus armeniaca	Armeniaca	apricot crop species	not available	eIF4E_Arm_P00
TR_033				Asia	Irano-caucasian	Turkey	Ahlat (Bitlis province, Turkey)	Armeniaca	Prunus armeniaca	Armeniaca	apricot crop species	eIFiso4E_Arm_P00	eIF4E_Arm_P00
TR_034				Asia	Irano-caucasian	Turkey	Ahlat (Bitlis province, Turkey)	Armeniaca	Prunus armeniaca	Armeniaca	apricot crop species	eIFiso4E_Arm_P00	eIF4E_Arm_P00
TR_035				Asia	Irano-caucasian	Turkey	Ahlat (Bitlis province, Turkey)	Armeniaca	Prunus armeniaca	Armeniaca	apricot crop species	eIFiso4E_Arm_P00	eIF4E_Arm_P00
TR_036				Asia	Irano-caucasian	Turkey	Ahlat (Bitlis province, Turkey)	Armeniaca	Prunus armeniaca	Armeniaca	apricot crop species	eIFiso4E_Arm_P00	eIF4E_Arm_P00
TR_037				Asia	Irano-caucasian	Turkey	Ahlat (Bitlis province, Turkey)	Armeniaca	Prunus armeniaca	Armeniaca	apricot crop species	eIFiso4E_Arm_P05	eIF4E_Arm_P00
TR_038				Asia	Irano-caucasian	Turkey	Ahlat (Bitlis province, Turkey)	Armeniaca	Prunus armeniaca	Armeniaca	apricot crop species	eIFiso4E_Arm_P05	eIF4E_Arm_P00
TR_039				Asia	Irano-caucasian	Turkey	Ahlat (Bitlis province, Turkey)	Armeniaca	Prunus armeniaca	Armeniaca	apricot crop species	eIFiso4E_Arm_P00	eIF4E_Arm_P00
TR_040				Asia	Irano-caucasian	Turkey	Ahlat (Bitlis province, Turkey)	Armeniaca	Prunus armeniaca	Armeniaca	apricot crop species	not available	eIF4E_Arm_P00
TR_042				Asia	Irano-caucasian	Turkey	Arapgir (Malatya province, Turkey)	Armeniaca	Prunus armeniaca	Armeniaca	apricot crop species	eIFiso4E_Arm_P00	eIF4E_Arm_P00
TR_043				Asia	Irano-caucasian	Turkey	Arapgir (Malatya province, Turkey)	Armeniaca	Prunus armeniaca	Armeniaca	apricot crop species	eIFiso4E_Arm_P00	eIF4E_Arm_P00
TR_044				Asia	Irano-caucasian	Turkey	Edremit (Van province, Turkey)	Armeniaca	Prunus armeniaca	Armeniaca	apricot crop species	eIFiso4E_Arm_P05	eIF4E_Arm_P00
TR_045				Asia	Irano-caucasian	Turkey	Edremit (Van province, Turkey)	Armeniaca	Prunus armeniaca	Armeniaca	apricot crop species	eIFiso4E_Arm_P05	eIF4E_Arm_P00/eIF4E_Arm_P26
TR_046				Asia	Irano-caucasian	Turkey	Edremit (Van province, Turkey)	Armeniaca	Prunus armeniaca	Armeniaca	apricot crop species	eIFiso4E_Arm_P01	eIF4E_Arm_P00
TR_047				Asia	Irano-caucasian	Turkey	Edremit (Van province, Turkey)	Armeniaca	Prunus armeniaca	Armeniaca	apricot crop species	eIFiso4E_Arm_P00	eIF4E_Arm_P00
TR_048				Asia	Irano-caucasian	Turkey	Zerdali (Adana province, Turkey)	Armeniaca	Prunus armeniaca	Armeniaca	apricot crop species	eIFiso4E_Arm_P00/eIFiso4E_Arm_P02	eIF4E_Arm_P00
TR_049				Asia	Irano-caucasian	Turkey	Zerdali (Adana province, Turkey)	Armeniaca	Prunus armeniaca	Armeniaca	apricot crop species	eIFiso4E_Arm_P00	not available
TR_051				Asia	Irano-caucasian	Turkey	Zerdali (Adana province, Turkey)	Armeniaca	Prunus armeniaca	Armeniaca	apricot crop species	eIFiso4E_Arm_P05	eIF4E_Arm_P00/eIF4E_Arm_P26
TR_052				Asia	Irano-caucasian	Turkey	Zerdali (Adana province, Turkey)	Armeniaca	Prunus armeniaca	Armeniaca	apricot crop species	not available	eIF4E_Arm_P00
TR_053				Asia	Irano-caucasian	Turkey	Zerdali (Adana province, Turkey)	Armeniaca	Prunus armeniaca	Armeniaca	apricot crop species	eIFiso4E_Arm_P00	eIF4E_Arm_P00
TR_054				Asia	Irano-caucasian	Turkey	Zerdali (Adana province, Turkey)	Armeniaca	Prunus armeniaca	Armeniaca	apricot crop species	eIFiso4E_Arm_P05	eIF4E_Arm_P00
TR_055				Asia	Irano-caucasian	Turkey	Zerdali (Adana province, Turkey)	Armeniaca	Prunus armeniaca	Armeniaca	apricot crop species	eIFiso4E_Arm_P05	eIF4E_Arm_P00
TR_056				Asia	Irano-caucasian	Turkey	Zerdali (Adana province, Turkey)	Armeniaca	Prunus armeniaca	Armeniaca	apricot crop species	eIFiso4E_Arm_P02/eIFiso4E_Arm_P06	eIF4E_Arm_P00
TR_058				Asia	Irano-caucasian	Turkey	Zerdali (Adana province, Turkey)	Armeniaca	Prunus armeniaca	Armeniaca	apricot crop species	eIFiso4E_Arm_P05	eIF4E_Arm_P00/eIF4E_Arm_P27
TR_059				Asia	Irano-caucasian	Turkey	Arapgir (Malatya province, Turkey)	Armeniaca	Prunus armeniaca	Armeniaca	apricot crop species	eIFiso4E_Arm_P00	eIF4E_Arm_P00
TR_060			Malatya germplasm repository (Malatya province, Turkey)	Asia	Irano-caucasian	Turkey	Nakhchivan, Azerbaijan	Armeniaca	Prunus armeniaca	Armeniaca	apricot crop species	eIFiso4E_Arm_P00	eIF4E_Arm_P00/eIF4E_Arm_P26
TR_061				Asia	Irano-caucasian	Turkey	Zerdali (Adana province, Turkey)	Armeniaca	Prunus armeniaca	Armeniaca	apricot crop species	not available	eIF4E_Arm_P00
TR_062				Asia	Irano-caucasian	Turkey	Zerdali (Adana province, Turkey)	Armeniaca	Prunus armeniaca	Armeniaca	apricot crop species	eIFiso4E_Arm_P00	eIF4E_Arm_P00
TR_063				Asia	Irano-caucasian	Turkey	Zerdali (Adana province, Turkey)	Armeniaca	Prunus armeniaca	Armeniaca	apricot crop species	not available	eIF4E_Arm_P00/eIF4E_Arm_P26
TR_064				Asia	Irano-caucasian	Turkey	Zerdali (Adana province, Turkey)	Armeniaca	Prunus armeniaca	Armeniaca	apricot crop species	eIFiso4E_Arm_P05	eIF4E_Arm_P00
TR_065				Asia	Irano-caucasian	Turkey	Zerdali (Adana province, Turkey)	Armeniaca	Prunus armeniaca	Armeniaca	apricot crop species	eIFiso4E_Arm_P00	not available
TR_066				Asia	Irano-caucasian	Turkey	Zerdali (Adana province, Turkey)	Armeniaca	Prunus armeniaca	Armeniaca	apricot crop species	eIFiso4E_Arm_P00	eIF4E_Arm_P00/eIF4E_Arm_P27
TR_067				Asia	Irano-caucasian	Turkey	Iskenderun (Hatay province, Turkey)	Armeniaca	Prunus armeniaca	Armeniaca	apricot crop species	not available	eIF4E_Arm_P00
TR_068				Asia	Irano-caucasian	Turkey	Iskenderun surroundings (Hatay province, Turkey)	Armeniaca	Prunus armeniaca	Armeniaca	apricot crop species	eIFiso4E_Arm_P00	eIF4E_Arm_P00
TR_069				Asia	Irano-caucasian	Turkey	Iskenderun surroundings (Hatay province, Turkey)	Armeniaca	Prunus armeniaca	Armeniaca	apricot crop species	eIFiso4E_Arm_P00	eIF4E_Arm_P00
TR_070				Asia	Irano-caucasian	Turkey	Iskenderun surroundings (Hatay province, Turkey)	Armeniaca	Prunus armeniaca	Armeniaca	apricot crop species	eIFiso4E_Arm_P00	eIF4E_Arm_P00
TR_071				Asia	Irano-caucasian	Turkey	Iskenderun surroundings (Hatay province, Turkey)	Armeniaca	Prunus armeniaca	Armeniaca	apricot crop species	not available	eIF4E_Arm_P00
TR_072				Asia	Irano-caucasian	Turkey	Iskenderun surroundings (Hatay province, Turkey)	Armeniaca	Prunus armeniaca	Armeniaca	apricot crop species	eIFiso4E_Arm_P00	eIF4E_Arm_P00
TR_073				Asia	Irano-caucasian	Turkey	Iskenderun surroundings (Hatay province, Turkey)	Armeniaca	Prunus armeniaca	Armeniaca	apricot crop species	not available	eIF4E_Arm_P00
TR_074				Asia	Irano-caucasian	Turkey	Malatya city (Malatya province, Turkey)	Armeniaca	Prunus armeniaca	Armeniaca	apricot crop species	eIFiso4E_Arm_P00/eIFiso4E_Arm_P03	eIF4E_Arm_P00
TR_076				Asia	Irano-caucasian	Turkey	Malatya city (Malatya province, Turkey)	Armeniaca	Prunus armeniaca	Armeniaca	apricot crop species	not available	eIF4E_Arm_P00
TR_077				Asia	Irano-caucasian	Turkey	Kemaliye (Erzincan province, Turkey)	Armeniaca	Prunus armeniaca	Armeniaca	apricot crop species	eIFiso4E_Arm_P07	not available
TR_081				Asia	Irano-caucasian	Turkey	Kirikhan & Hassa surrondings (Hatay province, Turkey)	Amygdalus	Prunus dulcis	Amygdalus	almond crop species	eIFiso4E_Amy_P05	eIF4E_Amy_P00/eIF4E_Amy_P10
TR_083				Asia	Irano-caucasian	Turkey	Kirikhan & Hassa surrondings (Hatay province, Turkey)	Amygdalus	Prunus dulcis	Amygdalus	almond crop species	eIFiso4E_Amy_P05	eIF4E_Amy_P00/eIF4E_Amy_P10
TR_084				Asia	Irano-caucasian	Turkey	Kirikhan & Hassa surrondings (Hatay province, Turkey)	Amygdalus	Prunus dulcis	Amygdalus	almond crop species	not available	eIF4E_Amy_P00/eIF4E_Amy_P10
TR_085				Asia	Irano-caucasian	Turkey	Kirikhan & Hassa surrondings (Hatay province, Turkey)	Amygdalus	Prunus dulcis	Amygdalus	almond crop species	eIFiso4E_Amy_P01	eIF4E_Amy_P00/eIF4E_Amy_P10
TR_086				Asia	Irano-caucasian	Turkey	Nizip (Gaziantep province, Turkey)	Amygdalus	Prunus orientalis	Amygdalus	almond related species	eIFiso4E_Amy_P01	eIF4E_Amy_P28
TR_087				Asia	Irano-caucasian	Turkey	Nizip (Gaziantep province, Turkey)	Amygdalus	Prunus orientalis	Amygdalus	almond related species	eIFiso4E_Amy_P01	eIF4E_Amy_P28
TR_088				Asia	Irano-caucasian	Turkey	Nizip (Gaziantep province, Turkey)	Amygdalus	Prunus orientalis	Amygdalus	almond related species	eIFiso4E_Amy_P19	eIF4E_Amy_P00/eIF4E_Amy_P29
TR_089				Asia	Irano-caucasian	Turkey	Nizip (Gaziantep province, Turkey)	Amygdalus	Prunus orientalis	Amygdalus	almond related species	eIFiso4E_Amy_P01	eIF4E_Amy_P00/eIF4E_Amy_P30
TR_090				Asia	Irano-caucasian	Turkey	Nizip (Gaziantep province, Turkey)	Amygdalus	Prunus orientalis	Amygdalus	almond related species	eIFiso4E_Amy_P01	eIF4E_Amy_P00
TR_092				Asia	Irano-caucasian	Turkey	Nizip (Gaziantep province, Turkey)	Amygdalus	Prunus turcomanica	Amygdalus	almond related species	eIFiso4E_Amy_P01	eIF4E_Amy_P20/eIF4E_Amy_P31
TR_093				Asia	Irano-caucasian	Turkey	Nizip (Gaziantep province, Turkey)	Amygdalus	Prunus turcomanica	Amygdalus	almond related species	eIFiso4E_Amy_P01	eIF4E_Amy_P20/eIF4E_Amy_P31
TR_094				Asia	Irano-caucasian	Turkey	Nizip (Gaziantep province, Turkey)	Amygdalus	Prunus turcomanica	Amygdalus	almond related species	eIFiso4E_Amy_P00/eIFiso4E_Amy_P05	eIF4E_Amy_P20/eIF4E_Amy_P31
TR_095				Asia	Irano-caucasian	Turkey	Nizip (Gaziantep province, Turkey)	Amygdalus	Prunus turcomanica	Amygdalus	almond related species	eIFiso4E_Amy_P00/eIFiso4E_Amy_P02	eIF4E_Amy_P20/eIF4E_Amy_P32
TR_107				Asia	Irano-caucasian	Turkey	Turunçlu (Hatay province, Turkey)	Amygdalus	Prunus dulcis	Amygdalus	almond crop species	eIFiso4E_Amy_P01/eIFiso4E_Amy_P05	eIF4E_Amy_P00
TR_108				Asia	Irano-caucasian	Turkey	Arapgir (Malatya province, Turkey)	Amygdalus	Prunus dulcis	Amygdalus	almond crop species	eIFiso4E_Amy_P01	eIF4E_Amy_P00
TR_109				Asia	Irano-caucasian	Turkey	Arapgir (Malatya province, Turkey)	Amygdalus	Prunus dulcis	Amygdalus	almond crop species	eIFiso4E_Amy_P01	eIF4E_Amy_P00/eIF4E_Amy_P11
TR_110				Asia	Irano-caucasian	Turkey	Arapgir (Malatya province, Turkey)	Amygdalus	Prunus dulcis	Amygdalus	almond crop species	eIFiso4E_Amy_P00	eIF4E_Amy_P00/eIF4E_Amy_P01
TR_111				Asia	Irano-caucasian	Turkey	Zerdali (Adana province, Turkey)	Amygdalus	Prunus dulcis	Amygdalus	almond crop species	eIFiso4E_Amy_P02	eIF4E_Amy_P12/eIF4E_Amy_P13
TR_112				Asia	Irano-caucasian	Turkey	Pazarcik (Kahramanmaras province, Turkey)	Amygdalus	Prunus orientalis	Amygdalus	almond related species	eIFiso4E_Amy_P01	eIF4E_Amy_P00/eIF4E_Amy_P33
TR_113				Asia	Irano-caucasian	Turkey	Pazarcik (Kahramanmaras province, Turkey)	Amygdalus	Prunus orientalis	Amygdalus	almond related species	eIFiso4E_Amy_P01	eIF4E_Amy_P28
TR_114				Asia	Irano-caucasian	Turkey	Kemaliye (Erzincan province, Turkey)	Amygdalus	Prunus orientalis	Amygdalus	almond related species	eIFiso4E_Amy_P18	eIF4E_Amy_P00/eIF4E_Amy_P01
TR_115				Asia	Irano-caucasian	Turkey	Kemaliye (Erzincan province, Turkey)	Amygdalus	Prunus orientalis	Amygdalus	almond related species	eIFiso4E_Amy_P18	eIF4E_Amy_P00
TR_117				Asia	Irano-caucasian	Turkey	Ergu (Erzincan province, Turkey)	Amygdalus	Prunus dulcis	Amygdalus	almond crop species	not available	eIF4E_Amy_P00
TR_118				Asia	Irano-caucasian	Turkey	Kici village (Hatay province, Turkey)	Amygdalus	Prunus dulcis	Amygdalus	almond crop species	eIFiso4E_Amy_P01/eIFiso4E_Amy_P02	eIF4E_Amy_P00
TR_119				Asia	Irano-caucasian	Turkey	Akdamar island (Van province, Turkey)	Amygdalus	Prunus dulcis	Amygdalus	almond crop species	not available	eIF4E_Amy_P01
TR_120				Asia	Irano-caucasian	Turkey	Akdamar island (Van province, Turkey)	Amygdalus	Prunus dulcis	Amygdalus	almond crop species	eIFiso4E_Amy_P02	eIF4E_Amy_P01
TR_121				Asia	Irano-caucasian	Turkey	Akdamar island (Van province, Turkey)	Amygdalus	Prunus dulcis	Amygdalus	almond crop species	eIFiso4E_Amy_P01/eIFiso4E_Amy_P02	eIF4E_Amy_P00
TR_122				Asia	Irano-caucasian	Turkey	Akdamar island (Van province, Turkey)	Amygdalus	Prunus dulcis	Amygdalus	almond crop species	eIFiso4E_Amy_P02	eIF4E_Amy_P00/eIF4E_Amy_P01
TR_123				Asia	Irano-caucasian	Turkey	Akdamar island (Van province, Turkey)	Amygdalus	Prunus dulcis	Amygdalus	almond crop species	eIFiso4E_Amy_P02	eIF4E_Amy_P01
TR_124				Asia	Irano-caucasian	Turkey	Akdamar island (Van province, Turkey)	Amygdalus	Prunus dulcis	Amygdalus	almond crop species	eIFiso4E_Amy_P01/eIFiso4E_Amy_P02	eIF4E_Amy_P00/eIF4E_Amy_P01
TR_125				Asia	Irano-caucasian	Turkey	Akdamar island (Van province, Turkey)	Amygdalus	Prunus dulcis	Amygdalus	almond crop species	eIFiso4E_Amy_P01/eIFiso4E_Amy_P02	eIF4E_Amy_P00
TR_126				Asia	Irano-caucasian	Turkey	Akdamar island (Van province, Turkey)	Amygdalus	Prunus dulcis	Amygdalus	almond crop species	eIFiso4E_Amy_P02	eIF4E_Amy_P00
TR_127				Asia	Irano-caucasian	Turkey	Akdamar island (Van province, Turkey)	Amygdalus	Prunus dulcis	Amygdalus	almond crop species	eIFiso4E_Amy_P02	eIF4E_Amy_P01
TR_128				Asia	Irano-caucasian	Turkey	Akdamar island (Van province, Turkey)	Amygdalus	Prunus dulcis	Amygdalus	almond crop species	eIFiso4E_Amy_P02	eIF4E_Amy_P01
TR_129				Asia	Irano-caucasian	Turkey	Akdamar island (Van province, Turkey)	Amygdalus	Prunus dulcis	Amygdalus	almond crop species	eIFiso4E_Amy_P02	eIF4E_Amy_P00
TR_130				Asia	Irano-caucasian	Turkey	Akdamar island (Van province, Turkey)	Amygdalus	Prunus dulcis	Amygdalus	almond crop species	eIFiso4E_Amy_P01/eIFiso4E_Amy_P02	eIF4E_Amy_P01/eIF4E_Amy_P14
TR_131				Asia	Irano-caucasian	Turkey	Akdamar island (Van province, Turkey)	Amygdalus	Prunus dulcis	Amygdalus	almond crop species	eIFiso4E_Amy_P02	eIF4E_Amy_P00/eIF4E_Amy_P14
TR_132				Asia	Irano-caucasian	Turkey	Akdamar island (Van province, Turkey)	Amygdalus	Prunus dulcis	Amygdalus	almond crop species	eIFiso4E_Amy_P02/eIFiso4E_Amy_P05	eIF4E_Amy_P00/eIF4E_Amy_P01
TR_133				Asia	Irano-caucasian	Turkey	Akdamar island (Van province, Turkey)	Amygdalus	Prunus dulcis	Amygdalus	almond crop species	eIFiso4E_Amy_P02	eIF4E_Amy_P00
US_001	North Caucasus_5	DPRU 0531 / PI 146232	ARS-USDA Prunus germplasm repository (USA)	Asia	Irano-caucasian	unknown		Amygdalus	Prunus persica	Persica	peach crop species	eIFiso4E_Per_P00	eIF4E_Per_P00
US_004		DPRU 0582 / PI 673487	ARS-USDA Prunus germplasm repository (USA)	Asia	Eastern Asia	China		Amygdalus	Prunus kansuensis	Persica	peach related species	eIFiso4E_Per_P00/eIFiso4E_Per_P07	eIF4E_Per_P06
US_005	North Caucasus_1	DPRU 0674	ARS-USDA Prunus germplasm repository (USA)	Asia	Irano-caucasian	unknown		Amygdalus	Prunus persica	Persica	peach crop species	eIFiso4E_Per_P00	eIF4E_Per_P06
US_006	Aguascalientes_12_12	DPRU 0677 / PI 673504	ARS-USDA Prunus germplasm repository (USA)	America	Central America	Mexico		Amygdalus	Prunus persica	Persica	peach crop species	eIFiso4E_Per_P00	eIF4E_Per_P06
US_007	Hakuto	DPRU 0680	ARS-USDA Prunus germplasm repository (USA)	Asia	Eastern Asia	Japan		Amygdalus	Prunus persica	Persica	peach crop species	eIFiso4E_Per_P00	eIF4E_Per_P06
US_008	Yellow Yunnan	DPRU 0705 / PI 673509	ARS-USDA Prunus germplasm repository (USA)	Asia	Eastern Asia	China	Yunnan province, China	Amygdalus	Prunus persica	Persica	peach crop species	eIFiso4E_Per_P00	eIF4E_Per_P06
US_009		DPRU 0937 / PI 692592	ARS-USDA Prunus germplasm repository (USA)	Europe	unknown	unknown		Armeniaca	Prunus brigantina	Armeniaca	apricot related species	eIFiso4E_Arm_P14	eIF4E_Arm_P00
US_010	Jerseycot_NJA_44	DPRU 1051 / PI 692600	ARS-USDA Prunus germplasm repository (USA)	America	Northern America	USA		Armeniaca	Prunus armeniaca	Armeniaca	apricot crop species	eIFiso4E_Arm_P00/eIFiso4E_Arm_P02	eIF4E_Arm_P00
US_011		DPRU 1128	ARS-USDA Prunus germplasm repository (USA)	Asia	Irano-caucasian	Iran		Amygdalus	Prunus dulcis	Amygdalus	almond crop species	eIFiso4E_Amy_P01	eIF4E_Amy_P00
US_012	Tarragonna	DPRU 1159	ARS-USDA Prunus germplasm repository (USA)	Europe	Western Europe	Spain	Tarragona province, Catalunya, Spain	Amygdalus	Prunus dulcis	Amygdalus	almond crop species	eIFiso4E_Amy_P12	eIF4E_Amy_P00
US_015	880011	DPRU 1372.4 / PI 692341	ARS-USDA Prunus germplasm repository (USA)	Asia	Central Asia	Pakistan	Gilgit district, Pakistan	Armeniaca	Prunus armeniaca	Armeniaca	apricot crop species	eIFiso4E_Arm_P00	eIF4E_Arm_P00
US_016	Kabuli	DPRU 1377.3 / PI 692343	ARS-USDA Prunus germplasm repository (USA)	Asia	Central Asia	Pakistan	Neelum river, Azad Kashmir province, Pakistan	Armeniaca	Prunus armeniaca	Armeniaca	apricot crop species	eIFiso4E_Arm_P00	eIF4E_Arm_P00
US_018	Bulbil-e-shikanda	DPRU 1396.3 / PI 692354	ARS-USDA Prunus germplasm repository (USA)	Asia	Central Asia	Pakistan	Murtazabad (Hunza, Gilgit district, Pakistan)	Armeniaca	Prunus armeniaca	Armeniaca	apricot crop species	eIFiso4E_Arm_P00/eIFiso4E_Arm_P02	eIF4E_Arm_P00
US_019	Kartashi	DPRU 1398.3 / PI 692355	ARS-USDA Prunus germplasm repository (USA)	Asia	Central Asia	Pakistan	Murtazabad (Hunza, Gilgit district, Pakistan)	Armeniaca	Prunus armeniaca	Armeniaca	apricot crop species	eIFiso4E_Arm_P00	eIF4E_Arm_P00
US_021	Dail Mesh	DPRU 1402.3 / PI 692357	ARS-USDA Prunus germplasm repository (USA)	Asia	Central Asia	Pakistan	Murtazabad (Hunza, Gilgit district, Pakistan)	Armeniaca	Prunus armeniaca	Armeniaca	apricot crop species	eIFiso4E_Arm_P00	eIF4E_Arm_P00
US_022	Dolato Ju	DPRU 1404.1 / PI 692359	ARS-USDA Prunus germplasm repository (USA)	Asia	Central Asia	Pakistan	Murtazabad (Hunza, Gilgit district, Pakistan)	Armeniaca	Prunus armeniaca	Armeniaca	apricot crop species	eIFiso4E_Arm_P00	eIF4E_Arm_P00
US_023	Garkmish	DPRU 1407.4 / PI 692361	ARS-USDA Prunus germplasm repository (USA)	Asia	Central Asia	Pakistan	Murtazabad (Hunza, Gilgit district, Pakistan)	Armeniaca	Prunus armeniaca	Armeniaca	apricot crop species	eIFiso4E_Arm_P00	eIF4E_Arm_P00
US_024	Gagai Tinani	DPRU 1409.1 / PI 692363	ARS-USDA Prunus germplasm repository (USA)	Asia	Central Asia	Pakistan	Murtazabad (Hunza, Gilgit district, Pakistan)	Armeniaca	Prunus armeniaca	Armeniaca	apricot crop species	eIFiso4E_Arm_P00	eIF4E_Arm_P00
US_025	Arghoon	DPRU 1414.4 / PI 692366	ARS-USDA Prunus germplasm repository (USA)	Asia	Central Asia	Pakistan	Murtazabad (Hunza, Gilgit district, Pakistan)	Armeniaca	Prunus armeniaca	Armeniaca	apricot crop species	eIFiso4E_Arm_P00	not available
US_026	Chaksa	DPRU 1428.2 / PI 692373	ARS-USDA Prunus germplasm repository (USA)	Asia	Central Asia	Pakistan	Kachura (Baltistan district, Pakistan)	Armeniaca	Prunus armeniaca	Armeniaca	apricot crop species	eIFiso4E_Arm_P00	eIF4E_Arm_P00
US_027	Hashimpa	DPRU 1429.1 / PI 692374	ARS-USDA Prunus germplasm repository (USA)	Asia	Central Asia	Pakistan	Barchu (Keris Area, Baltistan district, Pakistan)	Armeniaca	Prunus armeniaca	Armeniaca	apricot crop species	eIFiso4E_Arm_P00	eIF4E_Arm_P00
US_028	Khakas	DPRU 1430.3 / PI 692375	ARS-USDA Prunus germplasm repository (USA)	Asia	Central Asia	Pakistan	Barchu (Keris Area, Baltistan district, Pakistan)	Armeniaca	Prunus armeniaca	Armeniaca	apricot crop species	eIFiso4E_Arm_P00	eIF4E_Arm_P00
US_029	Dolpa	DPRU 1431.3 / PI 692376	ARS-USDA Prunus germplasm repository (USA)	Asia	Central Asia	Pakistan	Barchu (Keris Area, Baltistan district, Pakistan)	Armeniaca	Prunus armeniaca	Armeniaca	apricot crop species	eIFiso4E_Arm_P00	eIF4E_Arm_P00
US_031	Shikanda	DPRU 1433.4 / PI 692378	ARS-USDA Prunus germplasm repository (USA)	Asia	Central Asia	Pakistan	Shiskat (Hunza, Gilgit district, Pakistan)	Armeniaca	Prunus armeniaca	Armeniaca	apricot crop species	eIFiso4E_Arm_P00	eIF4E_Arm_P00
US_032	Soris	DPRU 1436.4 / PI 692381	ARS-USDA Prunus germplasm repository (USA)	Asia	Central Asia	Pakistan	Gulmit (Hunza, Gilgit district, Pakistan)	Armeniaca	Prunus armeniaca	Armeniaca	apricot crop species	eIFiso4E_Arm_P00	eIF4E_Arm_P00
US_033	Shobaig	DPRU 1437.2	ARS-USDA Prunus germplasm repository (USA)	Asia	Central Asia	Pakistan	Gulmit (Hunza, Gilgit district, Pakistan)	Armeniaca	Prunus armeniaca	Armeniaca	apricot crop species	not available	eIF4E_Arm_P00
US_034	Paiwand	DPRU 1438.3 / PI 692382	ARS-USDA Prunus germplasm repository (USA)	Asia	Central Asia	Pakistan	Gulmit (Hunza, Gilgit district, Pakistan)	Armeniaca	Prunus armeniaca	Armeniaca	apricot crop species	eIFiso4E_Arm_P00	eIF4E_Arm_P00
US_035	Badam	DPRU 1453.2	ARS-USDA Prunus germplasm repository (USA)	Asia	Central Asia	Pakistan	Rahimabad (Gilgit district, Pakistan)	Amygdalus	Prunus dulcis	Amygdalus	almond crop species	eIFiso4E_Amy_P00	eIF4E_Amy_P15
US_036	Kaghzi	DPRU 1458.2	ARS-USDA Prunus germplasm repository (USA)	Asia	Central Asia	Pakistan	Gilgit (Gilgit district, Pakistan)	Amygdalus	Prunus dulcis	Amygdalus	almond crop species	eIFiso4E_Amy_P00	eIF4E_Amy_P16/eIF4E_Amy_P17
US_037	880739	DPRU 1462.1	ARS-USDA Prunus germplasm repository (USA)	Asia	Central Asia	Afghanistan	collected in Hyatabad (Peshawar district, NWFP province, Pakistan). Probably from Afghanistan	Amygdalus	Prunus dulcis	Amygdalus	almond crop species	eIFiso4E_Amy_P01/eIFiso4E_Amy_P12	eIF4E_Amy_P15
US_038	Shakh-e-bugz	DPRU 1464.3	ARS-USDA Prunus germplasm repository (USA)	Asia	Central Asia	Afghanistan	collectd in Peshawar (Peshawar district, NWFP province, Pakistan). Probably from Afghanistan	Amygdalus	Prunus dulcis	Amygdalus	almond crop species	eIFiso4E_Amy_P05	eIF4E_Amy_P15
US_039	Jungli Badam	DPRU 1467.4	ARS-USDA Prunus germplasm repository (USA)	Asia	Central Asia	Pakistan	Chitral vicinity (Chitral district, NWFP province, Pakistan)	Amygdalus	Prunus kuramica	Amygdalus	almond related species	eIFiso4E_Amy_P01/eIFiso4E_Amy_P23	eIF4E_Amy_P34
US_040	Gilgalo	DPRU 1469.4 / PI 673531	ARS-USDA Prunus germplasm repository (USA)	Asia	Central Asia	Pakistan	Chitral vicinity (Chitral district, NWFP province, Pakistan)	Amygdalus	Prunus persica	Persica	peach crop species	eIFiso4E_Per_P00	eIF4E_Per_P06
US_041	880291	DPRU 1470.1 / PI 673532	ARS-USDA Prunus germplasm repository (USA)	Asia	Central Asia	Pakistan	Kuchu and Mogh (Chitral district, NWFP province, Pakistan)	Amygdalus	Prunus persica	Persica	peach crop species	eIFiso4E_Per_P00	eIF4E_Per_P06
US_042	880329	DPRU 1472.1 / PI 673533	ARS-USDA Prunus germplasm repository (USA)	Asia	Central Asia	Pakistan	Booni (Chitral district, NWFP province, Pakistan)	Amygdalus	Prunus persica	Persica	peach crop species	eIFiso4E_Per_P00	eIF4E_Per_P06
US_043	880330	DPRU 1473.2 / PI 673534	ARS-USDA Prunus germplasm repository (USA)	Asia	Central Asia	Pakistan	Booni (Chitral district, NWFP province, Pakistan)	Amygdalus	Prunus persica	Persica	peach crop species	eIFiso4E_Per_P00	eIF4E_Per_P06
US_044	330332	DPRU 1474.10 / PI 673535	ARS-USDA Prunus germplasm repository (USA)	Asia	Central Asia	Pakistan	Chitral (Chitral district, NWFP province, Pakistan)	Amygdalus	Prunus persica	Persica	peach crop species	eIFiso4E_Per_P00	eIF4E_Per_P06
US_045	Chutar_1	DPRU 1475.1 / PI 673536	ARS-USDA Prunus germplasm repository (USA)	Asia	Central Asia	Pakistan	Biarchi (Gilgit district, Pakistan)	Amygdalus	Prunus persica	Persica	peach crop species	eIFiso4E_Per_P00	eIF4E_Per_P06
US_046	Chutar_2	DPRU 1476.1 / PI 673537	ARS-USDA Prunus germplasm repository (USA)	Asia	Central Asia	Pakistan	Chatorkhand (Gilgit district, Pakistan) collected in Ishkoman valley	Amygdalus	Prunus persica	Persica	peach crop species	eIFiso4E_Per_P00	eIF4E_Per_P06
US_047	Chugdar	DPRU 1477.1 / PI673538	ARS-USDA Prunus germplasm repository (USA)	Asia	Central Asia	Pakistan	Gulmit (Hunza, Gilgit district, Pakistan)	Amygdalus	Prunus persica	Persica	peach crop species	eIFiso4E_Per_P00	eIF4E_Per_P06
US_048	Chalpachu	DPRU 1478.4 / PI 673539	ARS-USDA Prunus germplasm repository (USA)	Asia	Central Asia	Pakistan	Nasirabad (Hunza, Gilgit district, Pakistan)	Amygdalus	Prunus persica	Persica	peach crop species	eIFiso4E_Per_P00	eIF4E_Per_P06
US_049	Churko	DPRU 1479.1 / PI 673540	ARS-USDA Prunus germplasm repository (USA)	Asia	Central Asia	Pakistan	Nasirabad (Hunza, Gilgit district, Pakistan)	Amygdalus	Prunus persica	Persica	peach crop species	eIFiso4E_Per_P00	eIF4E_Per_P06
US_050	Hunshu	DPRU 1480.10 / PI673541	ARS-USDA Prunus germplasm repository (USA)	Asia	Central Asia	Pakistan	Nasirabad (Hunza, Gilgit district, Pakistan)	Amygdalus	Prunus persica	Persica	peach crop species	eIFiso4E_Per_P00	eIF4E_Per_P06
US_051	Khanda	DPRU 1481.1 / PI 673542	ARS-USDA Prunus germplasm repository (USA)	Asia	Central Asia	Pakistan		Amygdalus	Prunus persica	Persica	peach crop species	eIFiso4E_Per_P00	eIF4E_Per_P06
US_052	Loimari	DPRU 1482.8 / PI 673543	ARS-USDA Prunus germplasm repository (USA)	Asia	Central Asia	Pakistan	Nasirabad (Hunza, Gilgit district, Pakistan)	Amygdalus	Prunus persica	Persica	peach crop species	eIFiso4E_Per_P00	eIF4E_Per_P06
US_053	Lutkoo	DPRU 1483.2 / PI 673544	ARS-USDA Prunus germplasm repository (USA)	Asia	Central Asia	Pakistan	Nasirabad (Hunza, Gilgit district, Pakistan)	Amygdalus	Prunus persica	Persica	peach crop species	eIFiso4E_Per_P00	eIF4E_Per_P06
US_054	Thulu	DPRU 1484.4 / PI 673545	ARS-USDA Prunus germplasm repository (USA)	Asia	Central Asia	Pakistan	Nasirabad (Hunza, Gilgit district, Pakistan)	Amygdalus	Prunus persica	Persica	peach crop species	eIFiso4E_Per_P00	eIF4E_Per_P06
US_055	880471	DPRU 1485.7 / PI 673546	ARS-USDA Prunus germplasm repository (USA)	Asia	Central Asia	Pakistan	Booni (Chitral district, NWFP province, Pakistan)	Amygdalus	Prunus persica	Persica	peach crop species	eIFiso4E_Per_P00	eIF4E_Per_P06
US_056	Takashur I	DPRU 1486.3 / PI 673547	ARS-USDA Prunus germplasm repository (USA)	Asia	Central Asia	Pakistan	Shigar (Baltistan district, Pakistan)	Amygdalus	Prunus persica	Persica	peach crop species	eIFiso4E_Per_P00	eIF4E_Per_P06
US_057	Lola	DPRU 1586 / PI 406693	ARS-USDA Prunus germplasm repository (USA)	Europe	Eastern Europe	Russia		Amygdalus	Prunus persica	Persica	peach crop species	eIFiso4E_Per_P00	eIF4E_Per_P06
US_058	Durkeimer Riesen	DPRU 1598 / PI 506400	ARS-USDA Prunus germplasm repository (USA)	Europe	Western Europe	Germany		Amygdalus	Prunus dulcis	Amygdalus	almond crop species	eIFiso4E_Amy_P15	eIF4E_Amy_P00
US_059	Kijewska Zapala	DPRU 1606 / PI 536681	ARS-USDA Prunus germplasm repository (USA)	Europe	Eastern Europe	Poland		Amygdalus	Prunus persica	Persica	peach crop species	eIFiso4E_Per_P00	eIF4E_Per_P06
US_060	Yumyeong	DPRU 1612 / PI 536687	ARS-USDA Prunus germplasm repository (USA)	Asia	Eastern Asia	South Korea		Amygdalus	Prunus persica	Persica	peach crop species	eIFiso4E_Per_P00	eIF4E_Per_P06
US_061	Cerrito	DPRU 1661 / PI 673552	ARS-USDA Prunus germplasm repository (USA)	America	Southern America	Brazil		Amygdalus	Prunus persica	Persica	peach crop species	eIFiso4E_Per_P00	eIF4E_Per_P06
US_062	Turquesa	DPRU 1667 / PI 673554	ARS-USDA Prunus germplasm repository (USA)	America	Southern America	Brazil		Amygdalus	Prunus persica	Persica	peach crop species	eIFiso4E_Per_P00	eIF4E_Per_P06
US_066	Hassan Krasni	DPRU 1855 / PI 692408	ARS-USDA Prunus germplasm repository (USA)	Asia	Central Asia	Uzbekistan	Pskim river vally, Hastrakt (Tachkent region, Uzbekistan)	Armeniaca	Prunus armeniaca	Armeniaca	apricot crop species	eIFiso4E_Arm_P00	not available
US_067	USSR_90_02_02	DPRU 1874.1 / PI 692415	ARS-USDA Prunus germplasm repository (USA)	Europe	Eastern Europe	Russia		Armeniaca	Prunus mandshurica	Armeniaca	apricot related species	eIFiso4E_Arm_P00	eIF4E_Arm_P00
US_068	Yingin Tao	DPRU 1908 / PI 673559	ARS-USDA Prunus germplasm repository (USA)	Asia	Eastern Asia	China		Amygdalus	Prunus persica	Persica	peach crop species	eIFiso4E_Per_P00	eIF4E_Per_P06
US_069	Ardechoise®	DPRU 2009	ARS-USDA Prunus germplasm repository (USA)	Europe	Western Europe	France		Amygdalus	Prunus dulcis	Amygdalus	almond crop species	eIFiso4E_Amy_P14	eIF4E_Amy_P15
US_070	Tashkent Gold	DPRU 2066 / PI 673582	ARS-USDA Prunus germplasm repository (USA)	Asia	Central Asia	Uzbekistan	Tashkent city (Tachkent region, Uzbekistan)	Amygdalus	Prunus persica	Persica	peach crop species	eIFiso4E_Per_P00	eIF4E_Per_P06
US_071	UCD	DPRU 2097 / PI 692432	ARS-USDA Prunus germplasm repository (USA)	America	Northern America	USA		Armeniaca	Prunus fremontii	Armeniaca	apricot related species	eIFiso4E_Arm_P00	eIF4E_Arm_P36/eIF4E_Arm_P37
US_073		DPRU 2227.6	ARS-USDA Prunus germplasm repository (USA)	Asia	Central Asia	Kazakhstan		Amygdalus	Prunus petunnikowii	Amygdalus	almond related species	eIFiso4E_Amy_P24	eIF4E_Amy_P35
US_074		DPRU 2228.3 / PI 673630	ARS-USDA Prunus germplasm repository (USA)	Asia	Eastern Asia	China		Amygdalus	Prunus mira	Persica	peach related species	eIFiso4E_Per_P00	eIF4E_Per_P06
US_076	1_125	DPRU 2252 / PI 673639	ARS-USDA Prunus germplasm repository (USA)	Asia	Southern Asia	Nepal		Amygdalus	Prunus persica	Persica	peach crop species	eIFiso4E_Per_P00	eIF4E_Per_P06
US_077		DPRU 2308.16 / PI 692440	ARS-USDA Prunus germplasm repository (USA)	Asia	Central Asia	Kazakhstan		Armeniaca	Prunus armeniaca	Armeniaca	apricot crop species	eIFiso4E_Arm_P00	not available
US_078		DPRU 2310.2 / PI 692442	ARS-USDA Prunus germplasm repository (USA)	Asia	Central Asia	Kazakhstan	Shymkent, Karatau region (South Kazakhstan, Kazakhstan)	Armeniaca	Prunus armeniaca	Armeniaca	apricot crop species	eIFiso4E_Arm_P00	eIF4E_Arm_P00
US_080	E94003_1	DPRU 2328.7	ARS-USDA Prunus germplasm repository (USA)	Asia	Eastern Asia	Mongolia		Amygdalus	Prunus pedunculata	Amygdalus	almond related species	eIFiso4E_Amy_P20	eIF4E_Amy_P36/eIF4E_Amy_P37
US_081	Vivid	DPRU 2339 / PI 673651	ARS-USDA Prunus germplasm repository (USA)	America	Northern America	Canada		Amygdalus	Prunus persica	Persica	peach crop species	eIFiso4E_Per_P00	eIF4E_Per_P06
US_082	Vulcan	DPRU 2347 / PI 673654	ARS-USDA Prunus germplasm repository (USA)	America	Northern America	Canada		Amygdalus	Prunus persica	Persica	peach crop species	eIFiso4E_Per_P00	eIF4E_Per_P06
US_083	Albatros	DPRU 2352 / PI 673655	ARS-USDA Prunus germplasm repository (USA)	Africa	Southern Africa	South Africa		Amygdalus	Prunus persica	Persica	peach crop species	eIFiso4E_Per_P00	eIF4E_Per_P06
US_084	Cacak's Gold	DPRU 2359 / PI 692446	ARS-USDA Prunus germplasm repository (USA)	Europe	Eastern Europe	Serbia		Armeniaca	Prunus armeniaca	Armeniaca	apricot crop species	eIFiso4E_Arm_P00	eIF4E_Arm_P00
US_085	Orion	DPRU 2360 / PI 673659	ARS-USDA Prunus germplasm repository (USA)	Africa	Southern Africa	South Africa		Amygdalus	Prunus persica	Persica	peach crop species	eIFiso4E_Per_P00	eIF4E_Per_P06
US_086	Harrow Diamond	DPRU 2364 / PI 673661	ARS-USDA Prunus germplasm repository (USA)	America	Northern America	Canada		Amygdalus	Prunus persica	Persica	peach crop species	eIFiso4E_Per_P00	eIF4E_Per_P06
US_089	Charngterng	DPRU 2427.1 / PI 692468	ARS-USDA Prunus germplasm repository (USA)	Asia	Eastern Asia	Taïwan		Armeniaca	Prunus mume	Armeniaca	apricot related species	eIFiso4E_Arm_P00	eIF4E_Arm_P00/eIF4E_Arm_P29
US_090		DPRU 2446	ARS-USDA Prunus germplasm repository (USA)	Asia	Central Asia	Turkmenistan		Amygdalus	Prunus dulcis	Amygdalus	almond crop species	eIFiso4E_Amy_P01	eIF4E_Amy_P02
US_092	Shanxi	DPRU 2493.1 / PI 673672	ARS-USDA Prunus germplasm repository (USA)	Asia	Eastern Asia	China	Shaanxi province, China	Amygdalus	Prunus davidiana	Persica	peach related species	eIFiso4E_Per_P00	eIF4E_Per_P00
US_093		DPRU 2495.1 / PI 673674	ARS-USDA Prunus germplasm repository (USA)	Asia	Eastern Asia	China	Xinjiang province, China	Amygdalus	Prunus ferganensis	Persica	peach related species	eIFiso4E_Per_P00	eIF4E_Per_P00
US_094	Kinnauri	DPRU 2538 / PI 673681	ARS-USDA Prunus germplasm repository (USA)	Asia	Southern Asia	India		Amygdalus	Prunus persica	Persica	peach crop species	eIFiso4E_Per_P00	eIF4E_Per_P00
US_095	IC_20841	DPRU 2540 / PI 673683	ARS-USDA Prunus germplasm repository (USA)	Asia	Southern Asia	India		Amygdalus	Prunus persica	Persica	peach crop species	eIFiso4E_Per_P00	eIF4E_Per_P00
US_096	Sanguine de Chateauneuf	DPRU 2546.3 / PI 673688	ARS-USDA Prunus germplasm repository (USA)	Europe	Western Europe	France		Amygdalus	Prunus persica	Persica	peach crop species	eIFiso4E_Per_P00	eIF4E_Per_P00
US_097	IC_20089	DPRU 2550 / PI 692471	ARS-USDA Prunus germplasm repository (USA)	Asia	Southern Asia	India		Armeniaca	Prunus armeniaca	Armeniaca	apricot crop species	not available	eIF4E_Arm_P10
US_098		DPRU 2560.12	ARS-USDA Prunus germplasm repository (USA)	Asia	Central Asia	Turkmenistan		Amygdalus	Prunus scoparia	Amygdalus	almond related species	not available	eIF4E_Amy_P38
US_099		DPRU 2561.27 / PI 673692	ARS-USDA Prunus germplasm repository (USA)	Asia	Eastern Asia	China	Yunnan province, China	Amygdalus	Prunus mira	Persica	peach related species	eIFiso4E_Per_P00	eIF4E_Per_P14
US_100	Birleshik_14	DPRU 2565 / PI 692479	ARS-USDA Prunus germplasm repository (USA)	Asia	Central Asia	Turkmenistan		Armeniaca	Prunus armeniaca	Armeniaca	apricot crop species	not available	eIF4E_Arm_P00
US_101	Germab_5	DPRU 2570 / PI 692481	ARS-USDA Prunus germplasm repository (USA)	Asia	Central Asia	Turkmenistan		Armeniaca	Prunus armeniaca	Armeniaca	apricot crop species	eIFiso4E_Arm_P00	eIF4E_Arm_P00
US_104		DPRU 2656.1 / PI 673719	ARS-USDA Prunus germplasm repository (USA)	Asia	Eastern Asia	China		Amygdalus	Prunus persica	Persica	peach crop species	eIFiso4E_Per_P00	eIF4E_Per_P00
US_105		DPRU 2658.1 / PI 673721	ARS-USDA Prunus germplasm repository (USA)	Asia	Eastern Asia	China	Beijing surrondings (Beijing province, China)	Amygdalus	Prunus davidiana	Persica	peach related species	eIFiso4E_Per_P00	eIF4E_Per_P00
US_108	Yanmei	DPRU 2691 / PI 692494	ARS-USDA Prunus germplasm repository (USA)	Asia	Eastern Asia	Japan		Armeniaca	Prunus mume	Armeniaca	apricot related species	eIFiso4E_Arm_P15	not available
US_109		DPRU 2733.1	ARS-USDA Prunus germplasm repository (USA)	Asia	Irano-caucasian	Armenia		Amygdalus	Prunus fenzliana	Amygdalus	almond related species	not available	eIF4E_Amy_P26
US_110	Sweet Apricot	DPRU 2833.4 / PI 692508	ARS-USDA Prunus germplasm repository (USA)	Asia	Eastern Asia	China		Armeniaca	Prunus armeniaca	Armeniaca	apricot crop species	eIFiso4E_Arm_P00	eIF4E_Arm_P00
US_111		DPRU 2833.5 / PI 692508	ARS-USDA Prunus germplasm repository (USA)	Asia	Eastern Asia	China		Armeniaca	Prunus armeniaca	Armeniaca	apricot crop species	eIFiso4E_Arm_P00	eIF4E_Arm_P00/eIF4E_Arm_P28
US_112	F8-15-38	DPRU 0196	ARS-USDA Prunus germplasm repository (USA)	Europe	unknown	unknown		Amygdalus	Prunus webbii	Amygdalus	almond related species	eIFiso4E_Amy_P01/eIFiso4E_Amy_P12	not available
US_113	Vesta	DPRU 0201	ARS-USDA Prunus germplasm repository (USA)	America	Northern America	USA		Amygdalus	Prunus dulcis	Amygdalus	almond crop species	eIFiso4E_Amy_P02	eIF4E_Amy_P00
US_114	Languedoc	DPRU 0210	ARS-USDA Prunus germplasm repository (USA)	Europe	Western Europe	France		Amygdalus	Prunus dulcis	Amygdalus	almond crop species	eIFiso4E_Amy_P01	not available
US_115	Hann Almond	DPRU 0541	ARS-USDA Prunus germplasm repository (USA)	Asia	Eastern Asia	Japan		Amygdalus	Prunus dulcis	Amygdalus	almond crop species	eIFiso4E_Amy_P01/eIFiso4E_Amy_P02	eIF4E_Amy_P00
US_116	Abdul Wahdi	DPRU 1463.4	ARS-USDA Prunus germplasm repository (USA)	Asia	Central Asia	Afghanistan	Peshawar (Peshawar district, Pakistan) originated from Afghanistan	Amygdalus	Prunus dulcis	Amygdalus	almond crop species	not available	eIF4E_Amy_P00/eIF4E_Amy_P01
US_117		DPRU 1791.3	ARS-USDA Prunus germplasm repository (USA)	Asia	Irano-caucasian	Turkey		Amygdalus	Prunus dulcis	Amygdalus	almond crop species	eIFiso4E_Amy_P01/eIFiso4E_Amy_P02	eIF4E_Amy_P00
US_127	USSR_90-09-01	DPRU 1871.1	ARS-USDA Prunus germplasm repository (USA)	Europe	Eastern Europe	Russia		Amygdalus	Prunus bucharica	Amygdalus	almond related species	eIFiso4E_Amy_P00/eIFiso4E_Amy_P01	eIF4E_Amy_P19
US_128	USSR_90-16-12	DPRU 1880.4	ARS-USDA Prunus germplasm repository (USA)	Europe	Eastern Europe	Russia		Amygdalus	Prunus species	Amygdalus	almond related species	eIFiso4E_Amy_P20	eIF4E_Amy_P04/eIF4E_Amy_P39
US_129	1_112	DPRU 2001	ARS-USDA Prunus germplasm repository (USA)	Asia	Southern Asia	Nepal		Amygdalus	Prunus dulcis	Amygdalus	almond crop species	eIFiso4E_Amy_P01/eIFiso4E_Amy_P05	eIF4E_Amy_P00
US_130	1_147	DPRU 2002	ARS-USDA Prunus germplasm repository (USA)	Asia	Southern Asia	Nepal		Amygdalus	Prunus dulcis	Amygdalus	almond crop species	eIFiso4E_Amy_P00	eIF4E_Amy_P00
US_131	1_104	DPRU 2003	ARS-USDA Prunus germplasm repository (USA)	Asia	Southern Asia	Nepal		Amygdalus	Prunus dulcis	Amygdalus	almond crop species	eIFiso4E_Amy_P01	eIF4E_Amy_P18
US_132	De Dioso	DPRU 2010	ARS-USDA Prunus germplasm repository (USA)	Europe	Eastern Europe	Romania		Amygdalus	Prunus dulcis	Amygdalus	almond crop species	eIFiso4E_Amy_P01	eIF4E_Amy_P00
US_133		DPRU 2223.1	ARS-USDA Prunus germplasm repository (USA)	Asia	Central Asia	Turkmenistan		Amygdalus	Prunus dulcis	Amygdalus	almond crop species	not available	eIF4E_Amy_P00
US_135		DPRU 2225.7	ARS-USDA Prunus germplasm repository (USA)	Asia	Central Asia	Kazakhstan	Tarbagatai mountains (East Kazakhstan region, Kazakhstan)	Amygdalus	Prunus tenella	Amygdalus	almond related species	eIFiso4E_Amy_P21	eIF4E_Amy_P40
US_137	GR_6414	DPRU 2229	ARS-USDA Prunus germplasm repository (USA)	America	Northern America	Canada		Amygdalus	Prunus tenella	Amygdalus	almond related species	eIFiso4E_Amy_P05	eIF4E_Amy_P40/eIF4E_Amy_P41
US_139	Mollesse	DPRU 2259	ARS-USDA Prunus germplasm repository (USA)	Europe	Eastern Europe	Romania		Amygdalus	Prunus dulcis	Amygdalus	almond crop species	eIFiso4E_Amy_P02	eIF4E_Amy_P00
US_143	E94003_2	DPRU 2328.4	ARS-USDA Prunus germplasm repository (USA)	Asia	Eastern Asia	Mongolia	Herlen river (Khentii province, Mongolia)	Amygdalus	Prunus pedunculata	Amygdalus	almond related species	eIFiso4E_Amy_P01	not available
US_144	E94027	DPRU 2329.11	ARS-USDA Prunus germplasm repository (USA)	Asia	Eastern Asia	Mongolia	Herlen river (Khentii province, Mongolia)	Amygdalus	Prunus pedunculata	Amygdalus	almond related species	eIFiso4E_Amy_P01	eIF4E_Amy_P42/eIF4E_Amy_P43
US_145		DPRU 2327.1	ARS-USDA Prunus germplasm repository (USA)	Asia	Eastern Asia	China		Amygdalus	Prunus tangutica	Amygdalus	almond related species	not available	eIF4E_Amy_P00
US_146	Eagle's Beak	DPRU 2330.5	ARS-USDA Prunus germplasm repository (USA)	Asia	Eastern Asia	China	Kashi surroundings (Xinjiang province, China)	Amygdalus	Prunus dulcis	Amygdalus	almond crop species	eIFiso4E_Amy_P00	eIF4E_Amy_P00/eIF4E_Amy_P19
US_147	Paper Shell	DPRU 2332.11	ARS-USDA Prunus germplasm repository (USA)	Asia	Eastern Asia	China	Kashi surroundings (Xinjiang province, China)	Amygdalus	Prunus dulcis	Amygdalus	almond crop species	eIFiso4E_Amy_P00	eIF4E_Amy_P01/eIF4E_Amy_P20
US_148	Multiple Fruit	DPRU 2334.3	ARS-USDA Prunus germplasm repository (USA)	Asia	Eastern Asia	China	Kashi surroundings (Xinjiang province, China)	Amygdalus	Prunus dulcis	Amygdalus	almond crop species	eIFiso4E_Amy_P00	eIF4E_Amy_P00/eIF4E_Amy_P21
US_149	Rough Shell	DPRU 2336.11	ARS-USDA Prunus germplasm repository (USA)	Asia	Eastern Asia	China	Kashi surroundings (Xinjiang province, China)	Amygdalus	Prunus dulcis	Amygdalus	almond crop species	eIFiso4E_Amy_P00	eIF4E_Amy_P00
US_150	Q 1223-09	DPRU 2340	ARS-USDA Prunus germplasm repository (USA)	Europe	Eastern Europe	Czech Republic		Amygdalus	Prunus dulcis	Amygdalus	almond crop species	not available	eIF4E_Amy_P00
US_152		DPRU 2374.10	ARS-USDA Prunus germplasm repository (USA)	Asia	Irano-caucasian	Iran		Amygdalus	Prunus dulcis	Amygdalus	almond crop species	not available	eIF4E_Amy_P00
US_153	Balaton	DPRU 2389	ARS-USDA Prunus germplasm repository (USA)	Europe	Eastern Europe	Hungary		Amygdalus	Prunus dulcis	Amygdalus	almond crop species	eIFiso4E_Amy_P01/eIFiso4E_Amy_P05	eIF4E_Amy_P00
US_154		DPRU 2407.2	ARS-USDA Prunus germplasm repository (USA)	Asia	Central Asia	Uzbekistan		Amygdalus	Prunus dulcis	Amygdalus	almond crop species	eIFiso4E_Amy_P00	eIF4E_Amy_P00
US_155		DPRU 2418.1	ARS-USDA Prunus germplasm repository (USA)	Europe	Western Europe	Malta		Amygdalus	Prunus dulcis	Amygdalus	almond crop species	eIFiso4E_Amy_P01/eIFiso4E_Amy_P13	eIF4E_Amy_P00
US_158	Purnuar_18	DPRU 2440	ARS-USDA Prunus germplasm repository (USA)	Asia	Central Asia	Turkmenistan		Amygdalus	Prunus dulcis	Amygdalus	almond crop species	eIFiso4E_Amy_P01	eIF4E_Amy_P00
US_159	Turkmenskii Otlichitel	DPRU 2443	ARS-USDA Prunus germplasm repository (USA)	Asia	Central Asia	Turkmenistan		Amygdalus	Prunus dulcis	Amygdalus	almond crop species	eIFiso4E_Amy_P02	eIF4E_Amy_P00
US_160	Jefferies	DPRU 2682	ARS-USDA Prunus germplasm repository (USA)	America	Northern America	USA		Amygdalus	Prunus dulcis	Amygdalus	almond crop species	eIFiso4E_Amy_P02	eIF4E_Amy_P00
US_161		DPRU 2496.1 / PI 673675	ARS-USDA Prunus germplasm repository (USA)	Asia	Eastern Asia	China	Zhengzhou city (Henan province, China)	Amygdalus	Prunus persica	Persica	peach crop species	eIFiso4E_Per_P00	eIF4E_Per_P00
US_163	Fei Cheng Hong Li_6	DPRU 2650.2	ARS-USDA Prunus germplasm repository (USA)	Asia	Eastern Asia	China	Peach repository at Zhengzhou Institute (Henan province, China)	Amygdalus	Prunus persica	Persica	peach crop species	eIFiso4E_Per_P00	eIF4E_Per_P00
US_169		DPRU 1457.1	ARS-USDA Prunus germplasm repository (USA)	Asia	Central Asia	Pakistan	Murtazabad (Hunza, Gilgit district, Pakistan)	Amygdalus	Prunus dulcis	Amygdalus	almond crop species	eIFiso4E_Amy_P00/eIFiso4E_Amy_P02	eIF4E_Amy_P00
US_170		DPRU 1459.4	ARS-USDA Prunus germplasm repository (USA)	Asia	Central Asia	Pakistan	Sharaz (Hunza, Gilgit district, Pakistan)	Amygdalus	Prunus dulcis	Amygdalus	almond crop species	eIFiso4E_Amy_P00/eIFiso4E_Amy_P02	eIF4E_Amy_P00
US_172		DPRU 1461.1	ARS-USDA Prunus germplasm repository (USA)	Asia	Central Asia	Pakistan	Skardu (Baltistan district, Pakistan)	Amygdalus	Prunus dulcis	Amygdalus	almond crop species	eIFiso4E_Amy_P00	eIF4E_Amy_P00
US_176	Double Nut	DPRU 2337.6	ARS-USDA Prunus germplasm repository (USA)	Asia	Eastern Asia	China	Kashi surroundings (Xinjiang province, China)	Amygdalus	Prunus dulcis	Amygdalus	almond crop species	eIFiso4E_Amy_P05	eIF4E_Amy_P00
US_177		DPRU 2406.14	ARS-USDA Prunus germplasm repository (USA)	Asia	Central Asia	Uzbekistan		Amygdalus	Prunus dulcis	Amygdalus	almond crop species	eIFiso4E_Amy_P01	eIF4E_Amy_P00
US_178		DPRU 2407.2	ARS-USDA Prunus germplasm repository (USA)	Asia	Central Asia	Uzbekistan		Amygdalus	Prunus dulcis	Amygdalus	almond crop species	eIFiso4E_Amy_P00	eIF4E_Amy_P00
US_179		DPRU 2408.3	ARS-USDA Prunus germplasm repository (USA)	Asia	Central Asia	Uzbekistan		Amygdalus	Prunus dulcis	Amygdalus	almond crop species	eIFiso4E_Amy_P00/eIFiso4E_Amy_P05	eIF4E_Amy_P00
US_180		DPRU 2409.1	ARS-USDA Prunus germplasm repository (USA)	Asia	Central Asia	Uzbekistan		Amygdalus	Prunus dulcis	Amygdalus	almond crop species	eIFiso4E_Amy_P00/eIFiso4E_Amy_P01	eIF4E_Amy_P00
US_181		DPRU 2410.3	ARS-USDA Prunus germplasm repository (USA)	Asia	Central Asia	Uzbekistan		Amygdalus	Prunus dulcis	Amygdalus	almond crop species	eIFiso4E_Amy_P00/eIFiso4E_Amy_P05	eIF4E_Amy_P00
US_182		DPRU 2437	ARS-USDA Prunus germplasm repository (USA)	Asia	Central Asia	Turkmenistan		Amygdalus	Prunus dulcis	Amygdalus	almond crop species	eIFiso4E_Amy_P00/eIFiso4E_Amy_P01	eIF4E_Amy_P00
US_183	Ai-Dere_86	DPRU 2438	ARS-USDA Prunus germplasm repository (USA)	Asia	Central Asia	Turkmenistan		Amygdalus	Prunus dulcis	Amygdalus	almond crop species	eIFiso4E_Amy_P00	eIF4E_Amy_P00/eIF4E_Amy_P01
US_184	Purnuar_26	DPRU 2439	ARS-USDA Prunus germplasm repository (USA)	Asia	Central Asia	Turkmenistan		Amygdalus	Prunus dulcis	Amygdalus	almond crop species	eIFiso4E_Amy_P01/eIFiso4E_Amy_P02	eIF4E_Amy_P00
US_185		DPRU 2441	ARS-USDA Prunus germplasm repository (USA)	Asia	Central Asia	Turkmenistan		Amygdalus	Prunus dulcis	Amygdalus	almond crop species	eIFiso4E_Amy_P02	eIF4E_Amy_P00
US_186	Purnuar_33	DPRU 2442	ARS-USDA Prunus germplasm repository (USA)	Asia	Central Asia	Turkmenistan		Amygdalus	Prunus dulcis	Amygdalus	almond crop species	eIFiso4E_Amy_P14	eIF4E_Amy_P00/eIF4E_Amy_P01
US_187	Purnuar_5	DPRU 2681	ARS-USDA Prunus germplasm repository (USA)	Asia	Central Asia	Turkmenistan		Amygdalus	Prunus dulcis	Amygdalus	almond crop species	eIFiso4E_Amy_P00/eIFiso4E_Amy_P05	eIF4E_Amy_P00/eIF4E_Amy_P19
US_189		DPRU 2319.6	ARS-USDA Prunus germplasm repository (USA)	Asia	Central Asia	Kazakhstan		Amygdalus	Prunus petunnikowii	Amygdalus	almond related species	eIFiso4E_Amy_P22	eIF4E_Amy_P41/eIF4E_Amy_P44
US_190	Jungli Badam	DPRU 1489.3	ARS-USDA Prunus germplasm repository (USA)	Asia	Central Asia	Pakistan	Waliabad (Gilgit district, Pakistan)	Amygdalus	Prunus species	Amygdalus	almond related species	eIFiso4E_Amy_P01	eIF4E_Amy_P00
US_191		DPRU 2306.3	ARS-USDA Prunus germplasm repository (USA)	Asia	Central Asia	Turkmenistan		Amygdalus	Prunus species	Amygdalus	almond related species	eIFiso4E_Amy_P01/eIFiso4E_Amy_P07	eIF4E_Amy_P00
US_193	F8_15_33	DPRU 0197	ARS-USDA Prunus germplasm repository (USA)	Europe	unknown	unknown		Amygdalus	Prunus webbii	Amygdalus	almond related species	eIFiso4E_Amy_P18	eIF4E_Amy_P01/eIF4E_Amy_P06
US_194	F8_15_37	DPRU 0198	ARS-USDA Prunus germplasm repository (USA)	Europe	unknown	unknown		Amygdalus	Prunus webbii	Amygdalus	almond related species	eIFiso4E_Amy_P00	eIF4E_Amy_P00/eIF4E_Amy_P06
US_196	Shirpaivan	DPRU 0343	ARS-USDA Prunus germplasm repository (USA)	Asia	Central Asia	Turkestan		Armeniaca	Prunus armeniaca	Armeniaca	apricot crop species	eIFiso4E_Arm_P00/eIFiso4E_Arm_P07	not available
US_197	Kaisi (seedling)	DPRU 0692 / PI 125598	ARS-USDA Prunus germplasm repository (USA)	Asia	Central Asia	Afghanistan	Parwan province (Afghanistan)	Armeniaca	Prunus armeniaca	Armeniaca	apricot crop species	eIFiso4E_Arm_P00/eIFiso4E_Arm_P02	eIF4E_Arm_P00
US_199	Khubani	DPRU 1374.1 / PI 692342	ARS-USDA Prunus germplasm repository (USA)	Asia	Central Asia	Pakistan	Near Hanuchal (Gilgit district, Pakistan)	Armeniaca	Prunus armeniaca	Armeniaca	apricot crop species	eIFiso4E_Arm_P00/eIFiso4E_Arm_P02	eIF4E_Arm_P00
US_201	Habiju	DPRU 1380.1 / PI 692345	ARS-USDA Prunus germplasm repository (USA)	Asia	Central Asia	Pakistan	Near Rahimabad (Gilgit district, Pakistan)	Armeniaca	Prunus armeniaca	Armeniaca	apricot crop species	eIFiso4E_Arm_P02	eIF4E_Arm_P00
US_203	Janjir	DPRU 1383.2 / PI 692347	ARS-USDA Prunus germplasm repository (USA)	Asia	Central Asia	Pakistan	Near Chalt (Nagar, Gilgit district, Pakistan)	Armeniaca	Prunus armeniaca	Armeniaca	apricot crop species	eIFiso4E_Arm_P02	eIF4E_Arm_P00
US_205	Miramudi I	DPRU 1385.1 / PI 682349	ARS-USDA Prunus germplasm repository (USA)	Asia	Central Asia	Pakistan	Near Gulmit (Nagar, Gilgit district, Pakistan)	Armeniaca	Prunus armeniaca	Armeniaca	apricot crop species	eIFiso4E_Arm_P02	eIF4E_Arm_P00
US_207	Gaqai Shikanda	DPRU 1393.1 / PI 692351	ARS-USDA Prunus germplasm repository (USA)	Asia	Central Asia	Pakistan	Murtazabad (Hunza, Gilgit district, Pakistan)	Armeniaca	Prunus armeniaca	Armeniaca	apricot crop species	eIFiso4E_Arm_P02	eIF4E_Arm_P00
US_211	Nagarum Shikanda	DPRU 1408.1 / PI 692362	ARS-USDA Prunus germplasm repository (USA)	Asia	Central Asia	Pakistan	Murtazabad (Hunza, Gilgit district, Pakistan)	Armeniaca	Prunus armeniaca	Armeniaca	apricot crop species	eIFiso4E_Arm_P00/eIFiso4E_Arm_P02	eIF4E_Arm_P00
US_213	Shai Kutzay Ju	DPRU 1411.1 / PI 692365	ARS-USDA Prunus germplasm repository (USA)	Asia	Central Asia	Pakistan	Murtazabad (Hunza, Gilgit district, Pakistan)	Armeniaca	Prunus armeniaca	Armeniaca	apricot crop species	eIFiso4E_Arm_P00/eIFiso4E_Arm_P02	eIF4E_Arm_P00
US_215	Almon	DPRU 1419.1 / PI 692368	ARS-USDA Prunus germplasm repository (USA)	Asia	Central Asia	Pakistan	Sordas (Balistan distrcit, Pakistan)	Armeniaca	Prunus armeniaca	Armeniaca	apricot crop species	eIFiso4E_Arm_P02	not available
US_217	Korkum Chuli	DPRU 1423.2 / PI 692370	ARS-USDA Prunus germplasm repository (USA)	Asia	Central Asia	Pakistan	Kothung (Balistan distrcit, Pakistan)	Armeniaca	Prunus armeniaca	Armeniaca	apricot crop species	eIFiso4E_Arm_P00/eIFiso4E_Arm_P02	eIF4E_Arm_P13
US_219	Badamchuli	DPRU 1427.2 / PI 692372	ARS-USDA Prunus germplasm repository (USA)	Asia	Central Asia	Pakistan	Kinapa (Balistan distrcit, Pakistan)	Armeniaca	Prunus armeniaca	Armeniaca	apricot crop species	eIFiso4E_Arm_P00/eIFiso4E_Arm_P02	eIF4E_Arm_P00
US_221		DPRU 1439.3 / PI 692383	ARS-USDA Prunus germplasm repository (USA)	Asia	Central Asia	Pakistan	Gulmit (Hunza, Gilgit district, Pakistan)	Armeniaca	Prunus armeniaca	Armeniaca	apricot crop species	eIFiso4E_Arm_P00/eIFiso4E_Arm_P02	eIF4E_Arm_P00
US_223	Palsteyn	DPRU 1608	ARS-USDA Prunus germplasm repository (USA)	Africa	Southern Africa	South Africa		Armeniaca	Prunus armeniaca	Armeniaca	apricot crop species	eIFiso4E_Arm_P00	eIF4E_Arm_P00
US_228	Mahtoby	DPRU 1801.4 / PI 692398	ARS-USDA Prunus germplasm repository (USA)	Europe	Eastern Europe	Russia		Armeniaca	Prunus armeniaca	Armeniaca	apricot crop species	eIFiso4E_Arm_P02	eIF4E_Arm_P00
US_230	Ak Khurmay	DPRU 2285	ARS-USDA Prunus germplasm repository (USA)	Asia	Central Asia	Turkmenistan		Armeniaca	Prunus armeniaca	Armeniaca	apricot crop species	eIFiso4E_Arm_P00	eIF4E_Arm_P00
US_231	Ak Luchak	DPRU 2286 / PI 692438	ARS-USDA Prunus germplasm repository (USA)	Asia	Central Asia	Turkmenistan		Armeniaca	Prunus armeniaca	Armeniaca	apricot crop species	eIFiso4E_Arm_P00	eIF4E_Arm_P00
US_232		DPRU 2307.2 / PI 692439	ARS-USDA Prunus germplasm repository (USA)	Asia	Central Asia	Kazakhstan	Zailiysky alatau (Almaty region, Kazakhstan)	Armeniaca	Prunus armeniaca	Armeniaca	wild apricot	eIFiso4E_Arm_P00/eIFiso4E_Arm_P02	eIF4E_Arm_P00
US_233		DPRU 2309.2 / PI 692441	ARS-USDA Prunus germplasm repository (USA)	Asia	Central Asia	Kazakhstan	Shymkent surrondings, Karatau (South Kazakhstan, Kazakhstan)	Armeniaca	Prunus armeniaca	Armeniaca	wild apricot	eIFiso4E_Arm_P00	eIF4E_Arm_P00
US_234	Shalah	DPRU 2377 / PI 692449	ARS-USDA Prunus germplasm repository (USA)	America	Northern America	USA		Armeniaca	Prunus armeniaca	Armeniaca	apricot crop species	eIFiso4E_Arm_P00	eIF4E_Arm_P00
US_236	Tza-Sin	DPRU 2422 / PI 692463	ARS-USDA Prunus germplasm repository (USA)	Asia	Central Asia	Turkmenistan		Armeniaca	Prunus armeniaca	Armeniaca	apricot crop species	eIFiso4E_Arm_P00/eIFiso4E_Arm_P02	eIF4E_Arm_P00
US_237	Da-tsze-Sin	DPRU 2423 / PI 692464	ARS-USDA Prunus germplasm repository (USA)	Asia	Central Asia	Turkmenistan		Armeniaca	Prunus armeniaca	Armeniaca	apricot crop species	eIFiso4E_Arm_P00/eIFiso4E_Arm_P02	eIF4E_Arm_P00
US_238	CP_15_1	DPRU 2424 / PI 692465	ARS-USDA Prunus germplasm repository (USA)	America	Central America	Mexico		Armeniaca	Prunus armeniaca	Armeniaca	apricot crop species	eIFiso4E_Arm_P00/eIFiso4E_Arm_P02	eIF4E_Arm_P00
US_240	Subhany	DPRU 2553 / PI 692474	ARS-USDA Prunus germplasm repository (USA)	Asia	Central Asia	Turkmenistan		Armeniaca	Prunus armeniaca	Armeniaca	apricot crop species	eIFiso4E_Arm_P00	eIF4E_Arm_P00
US_241	Birleshik-2	not available anymore	ARS-USDA Prunus germplasm repository (USA)	Asia	Central Asia	Turkmenistan		Armeniaca	Prunus armeniaca	Armeniaca	apricot crop species	eIFiso4E_Arm_P01	eIF4E_Arm_P00/eIF4E_Arm_P29
US_242	Kanko-bai	DPRU 1588	ARS-USDA Prunus germplasm repository (USA)	Asia	Eastern Asia	Japan		Armeniaca	Prunus mume	Armeniaca	apricot related species	eIFiso4E_Arm_P00	not available
US_243	Tsuno-ume	DPRU 1592 / PI 418552	ARS-USDA Prunus germplasm repository (USA)	Asia	Eastern Asia	Japan		Armeniaca	Prunus mume	Armeniaca	apricot related species	eIFiso4E_Arm_P00	eIF4E_Arm_P00
US_244	Tama-ume	DPRU 1822	ARS-USDA Prunus germplasm repository (USA)	Asia	Eastern Asia	Japan		Armeniaca	Prunus mume	Armeniaca	apricot related species	eIFiso4E_Arm_P00	not available
US_245	Shanlian	DPRU 2426.1 / PI 692467	ARS-USDA Prunus germplasm repository (USA)	Asia	Eastern Asia	Taïwan		Armeniaca	Prunus mume	Armeniaca	apricot related species	eIFiso4E_Arm_P00	not available
US_246		DPRU 0581 / PI 673486	ARS-USDA Prunus germplasm repository (USA)	Asia	Eastern Asia	China		Amygdalus	Prunus davidiana	Persica	peach related species	eIFiso4E_Per_P00	eIF4E_Per_P00
US_247	96120	DPRU 2325.3 / PI 673650	ARS-USDA Prunus germplasm repository (USA)	Asia	Eastern Asia	China	Dailing district (Heilongjiang province, China)	Amygdalus	Prunus davidiana	Persica	peach related species	eIFiso4E_Per_P00	eIF4E_Per_P00/eIF4E_Per_P07
US_248		DPRU 2494.1 / PI 673673	ARS-USDA Prunus germplasm repository (USA)	Asia	Eastern Asia	China	Beijing city (Beijing province, China)	Amygdalus	Prunus davidiana	Persica	peach related species	eIFiso4E_Per_P00	eIF4E_Per_P00/eIF4E_Per_P12
US_249		DPRU 2561.9 / PI 673692	ARS-USDA Prunus germplasm repository (USA)	Asia	Eastern Asia	China	Yunnan province, China	Amygdalus	Prunus mira	Persica	peach related species	eIFiso4E_Per_P00	eIF4E_Per_P13
US_251	Chinese Cling	DPRU 0505.4 / PI 673468	ARS-USDA Prunus germplasm repository (USA)	Asia	Eastern Asia	China		Amygdalus	Prunus persica	Persica	peach crop species	eIFiso4E_Per_P00	eIF4E_Per_P00
US_252	Chui Lum Tao	DPRU 0533 / PI 673481	ARS-USDA Prunus germplasm repository (USA)	Asia	Eastern Asia	China		Amygdalus	Prunus persica	Persica	peach crop species	eIFiso4E_Per_P00	eIF4E_Per_P00
US_253	Shaghi Peach	DPRU 0585 / PI 673488	ARS-USDA Prunus germplasm repository (USA)	Asia	Eastern Asia	China		Amygdalus	Prunus persica	Persica	peach crop species	eIFiso4E_Per_P00	eIF4E_Per_P00
US_254	Shanghi Shuimi	DPRU 0652 / PI 673490	ARS-USDA Prunus germplasm repository (USA)	Asia	Eastern Asia	China		Amygdalus	Prunus persica	Persica	peach crop species	eIFiso4E_Per_P00	eIF4E_Per_P00
US_255	Tukeena	not available anymore	ARS-USDA Prunus germplasm repository (USA)	Asia	Eastern Asia	China		Amygdalus	Prunus persica	Persica	peach crop species	eIFiso4E_Per_P00	eIF4E_Per_P00
US_256	Tzim Pee Tao	DPRU 0664 / PI 673496	ARS-USDA Prunus germplasm repository (USA)	Asia	Eastern Asia	China		Amygdalus	Prunus persica	Persica	peach crop species	eIFiso4E_Per_P00	eIF4E_Per_P00
US_259	Nishiki	DPRU 0716 / PI 673511	ARS-USDA Prunus germplasm repository (USA)	Asia	Eastern Asia	Japan		Amygdalus	Prunus persica	Persica	peach crop species	eIFiso4E_Per_P00	eIF4E_Per_P00
US_265	Bai Mang Pen Tao	DPRU 2019 / PI 673581	ARS-USDA Prunus germplasm repository (USA)	Asia	Eastern Asia	China		Amygdalus	Prunus persica	Persica	peach crop species	eIFiso4E_Per_P00	eIF4E_Per_P00
US_266	Tejon	DPRU 2182 / PI 673624	ARS-USDA Prunus germplasm repository (USA)	America	Northern America	USA		Amygdalus	Prunus persica	Persica	peach crop species	eIFiso4E_Per_P00	eIF4E_Per_P00
US_267	Sha Zi Zao Sheng	DPRU 2231 / PI 673632	ARS-USDA Prunus germplasm repository (USA)	Asia	Eastern Asia	China		Amygdalus	Prunus persica	Persica	peach crop species	eIFiso4E_Per_P00	eIF4E_Per_P00
US_268	Ta Qiao Yi Hao	DPRU 2233 / PI 673634	ARS-USDA Prunus germplasm repository (USA)	Asia	Eastern Asia	China		Amygdalus	Prunus persica	Persica	peach crop species	eIFiso4E_Per_P00	eIF4E_Per_P00
US_269	1_108	DPRU 2251 / PI 673638	ARS-USDA Prunus germplasm repository (USA)	Asia	Southern Asia	Nepal		Amygdalus	Prunus persica	Persica	peach crop species	eIFiso4E_Per_P00	eIF4E_Per_P00
US_270	Xin Dai Jiu Bao	DPRU 2267 / PI 673641	ARS-USDA Prunus germplasm repository (USA)	Asia	Eastern Asia	China	Zhejiang province, China	Amygdalus	Prunus persica	Persica	peach crop species	eIFiso4E_Per_P00	eIF4E_Per_P00/eIF4E_Per_P07
US_271	Kou Ho	DPRU 2268 / PI 673642	ARS-USDA Prunus germplasm repository (USA)	Asia	Eastern Asia	China		Amygdalus	Prunus persica	Persica	peach crop species	eIFiso4E_Per_P00	eIF4E_Per_P00
US_272	Keris_2	DPRU 2275 / PI 673646	ARS-USDA Prunus germplasm repository (USA)	Asia	Central Asia	Pakistan		Amygdalus	Prunus persica	Persica	peach crop species	eIFiso4E_Per_P00	eIF4E_Per_P00
US_274	Zin Dai Jiu Bao	DPRU 2363 / PI 673660	ARS-USDA Prunus germplasm repository (USA)	Asia	Eastern Asia	China		Amygdalus	Prunus persica	Persica	peach crop species	eIFiso4E_Per_P00	eIF4E_Per_P00/eIF4E_Per_P07
US_275	IC_2090214	DPRU 2448 / PI 673668	ARS-USDA Prunus germplasm repository (USA)	Asia	Southern Asia	India		Amygdalus	Prunus persica	Persica	peach crop species	eIFiso4E_Per_P00	eIF4E_Per_P00
US_276		DPRU 2497.1 / PI 673676	ARS-USDA Prunus germplasm repository (USA)	Asia	Eastern Asia	China	Henan province, China	Amygdalus	Prunus persica	Persica	peach crop species	eIFiso4E_Per_P00	eIF4E_Per_P00
US_277		DPRU 2498.1 / PI 673677	ARS-USDA Prunus germplasm repository (USA)	Asia	Eastern Asia	China	Zhengzhou city (Henan province, China)	Amygdalus	Prunus persica	Persica	peach crop species	eIFiso4E_Per_P00	eIF4E_Per_P00
US_278	Danmo	DPRU 2541 / PI 673684	ARS-USDA Prunus germplasm repository (USA)	Asia	Eastern Asia	China		Amygdalus	Prunus persica	Persica	peach crop species	eIFiso4E_Per_P00	eIF4E_Per_P00/eIF4E_Per_P07
US_279	NIC_19393	DPRU 2548 / PI 673690	ARS-USDA Prunus germplasm repository (USA)	Asia	Southern Asia	India		Amygdalus	Prunus persica	Persica	peach crop species	eIFiso4E_Per_P00	eIF4E_Per_P00
US_280	Feng Bao	DPRU 2586.2 / PI 673695	ARS-USDA Prunus germplasm repository (USA)	Asia	Eastern Asia	China	Zhengzhou city (Henan province, China)	Amygdalus	Prunus persica	Persica	peach crop species	eIFiso4E_Per_P00	eIF4E_Per_P00/eIF4E_Per_P07
US_282	Lian Huang	DPRU 2653.1 / PI 673716	ARS-USDA Prunus germplasm repository (USA)	Asia	Eastern Asia	China	Peach repository at Zhengzhou Institute (Henan province, China)	Amygdalus	Prunus persica	Persica	peach crop species	eIFiso4E_Per_P00	eIF4E_Per_P00
US_283	Qiu Xiang Mi	DPRU 2654.1 / PI 673717	ARS-USDA Prunus germplasm repository (USA)	Asia	Eastern Asia	China	Peach repository at Zhengzhou Institute (Henan province, China)	Amygdalus	Prunus persica	Persica	peach crop species	eIFiso4E_Per_P00	eIF4E_Per_P00
US_284	Ornamental Red Leaf	DPRU 2657.1 / PI 673720	ARS-USDA Prunus germplasm repository (USA)	Asia	Eastern Asia	China		Amygdalus	Prunus persica	Persica	peach crop species	eIFiso4E_Per_P00	eIF4E_Per_P00/eIF4E_Per_P07
US_285	Xiong Yue	DPRU 2662.1 / PI 673725	ARS-USDA Prunus germplasm repository (USA)	Asia	Eastern Asia	China	Liaoning Institute of Pomology (Liaoning province, China)	Amygdalus	Prunus persica	Persica	peach crop species	eIFiso4E_Per_P00	eIF4E_Per_P00/eIF4E_Per_P07
US_286	20581	DPRU 2693 / PI 673728	ARS-USDA Prunus germplasm repository (USA)	Asia	Southern Asia	India		Amygdalus	Prunus persica	Persica	peach crop species	eIFiso4E_Per_P00	eIF4E_Per_P00
US_288	Tho Muang	DPRU 2304.1 / PI 673649	ARS-USDA Prunus germplasm repository (USA)	Asia	Southern Asia	Thailand		Amygdalus	Prunus persica	Persica	peach crop species	eIFiso4E_Per_P00	eIF4E_Per_P00
US_290	Long_124	DPRU 2453 / PI 673670	ARS-USDA Prunus germplasm repository (USA)	unknown	unknown	unkonwn		Amygdalus	Prunus persica	Persica	peach crop species	eIFiso4E_Per_P00	eIF4E_Per_P00/eIF4E_Per_P07
US_291	Xiantao	DPRU 2539 / PI 673682	ARS-USDA Prunus germplasm repository (USA)	Asia	Eastern Asia	China		Amygdalus	Prunus persica	Persica	peach crop species	eIFiso4E_Per_P00	eIF4E_Per_P00
US_292	81_11_58	DPRU 2542 / PI 673685	ARS-USDA Prunus germplasm repository (USA)	Asia	Eastern Asia	China		Amygdalus	Prunus persica	Persica	peach crop species	eIFiso4E_Per_P00	eIF4E_Per_P05/eIF4E_Per_P07
UZ_001_B_1				Asia	Central Asia	Uzbekistan	Tashkent city (Tachkent region, Uzbekistan)	Armeniaca	Prunus armeniaca	Armeniaca	apricot crop species	eIFiso4E_Arm_P00/eIFiso4E_Arm_P02	eIF4E_Arm_P00
UZ_003				Asia	Central Asia	Uzbekistan	Chimgan Beldersay (Tashkent region, Uzbekistan)	Armeniaca	Prunus armeniaca	Armeniaca	apricot crop species	eIFiso4E_Arm_P01	eIF4E_Arm_P00/eIF4E_Arm_P13
UZ_003_1				Asia	Central Asia	Uzbekistan	Chimgan Beldersay (Tashkent region, Uzbekistan)	Armeniaca	Prunus armeniaca	Armeniaca	apricot crop species	eIFiso4E_Arm_P01/eIFiso4E_Arm_P03	eIF4E_Arm_P00
UZ_003_2				Asia	Central Asia	Uzbekistan	Chimgan Beldersay (Tashkent region, Uzbekistan)	Armeniaca	Prunus armeniaca	Armeniaca	apricot crop species	eIFiso4E_Arm_P02	eIF4E_Arm_P00
UZ_003_3				Asia	Central Asia	Uzbekistan	Chimgan Beldersay (Tashkent region, Uzbekistan)	Armeniaca	Prunus armeniaca	Armeniaca	apricot crop species	eIFiso4E_Arm_P02	eIF4E_Arm_P00/eIF4E_Arm_P30
UZ_003_4				Asia	Central Asia	Uzbekistan	Chimgan Beldersay (Tashkent region, Uzbekistan)	Armeniaca	Prunus armeniaca	Armeniaca	apricot crop species	eIFiso4E_Arm_P00/eIFiso4E_Arm_P10	eIF4E_Arm_P00
UZ_003_6				Asia	Central Asia	Uzbekistan	Chimgan Beldersay (Tashkent region, Uzbekistan)	Armeniaca	Prunus armeniaca	Armeniaca	apricot crop species	eIFiso4E_Arm_P00/eIFiso4E_Arm_P02	eIF4E_Arm_P03
UZ_004_1				Asia	Central Asia	Uzbekistan	Chimgan Beldersay (Tashkent region, Uzbekistan)	Armeniaca	Prunus armeniaca	Armeniaca	apricot crop species	eIFiso4E_Arm_P02	eIF4E_Arm_P00/eIF4E_Arm_P13
UZ_004_3				Asia	Central Asia	Uzbekistan	Chimgan Beldersay (Tashkent region, Uzbekistan)	Armeniaca	Prunus armeniaca	Armeniaca	apricot crop species	eIFiso4E_Arm_P01/eIFiso4E_Arm_P03	eIF4E_Arm_P00/eIF4E_Arm_P30
UZ_004_7				Asia	Central Asia	Uzbekistan	Chimgan Beldersay (Tashkent region, Uzbekistan)	Armeniaca	Prunus armeniaca	Armeniaca	apricot crop species	eIFiso4E_Arm_P00/eIFiso4E_Arm_P02	eIF4E_Arm_P00
UZ_005_1				Asia	Central Asia	Uzbekistan	Chimgan Beldersay (Tashkent region, Uzbekistan)	Armeniaca	Prunus armeniaca	Armeniaca	apricot crop species	eIFiso4E_Arm_P00/eIFiso4E_Arm_P02	eIF4E_Arm_P00
UZ_005_3				Asia	Central Asia	Uzbekistan	Chimgan Beldersay (Tashkent region, Uzbekistan)	Armeniaca	Prunus armeniaca	Armeniaca	apricot crop species	eIFiso4E_Arm_P00	eIF4E_Arm_P00/eIF4E_Arm_P18
UZ_006				Asia	Central Asia	Uzbekistan	Chimgan Beldersay (Tashkent region, Uzbekistan)	Amygdalus	Prunus persica	Persica	peach crop species	eIFiso4E_Per_P02	eIF4E_Per_P05
UZ_007				Asia	Central Asia	Uzbekistan	Chimgan Beldersay (Tashkent region, Uzbekistan)	Amygdalus	Prunus dulcis	Amygdalus	almond crop species	eIFiso4E_Amy_P11	eIF4E_Amy_P22
UZ_009_1				Asia	Central Asia	Uzbekistan	Bukhara old city (Bukhara region, Uzbekistan)	Armeniaca	Prunus armeniaca	Armeniaca	apricot crop species	eIFiso4E_Arm_P00/eIFiso4E_Arm_P02	eIF4E_Arm_P00
UZ_009_2				Asia	Central Asia	Uzbekistan	Bukhara old city (Bukhara region, Uzbekistan)	Armeniaca	Prunus armeniaca	Armeniaca	apricot crop species	eIFiso4E_Arm_P00	eIF4E_Arm_P00
UZ_009_3				Asia	Central Asia	Uzbekistan	Bukhara old city (Bukhara region, Uzbekistan)	Armeniaca	Prunus armeniaca	Armeniaca	apricot crop species	eIFiso4E_Arm_P00/eIFiso4E_Arm_P02	eIF4E_Arm_P00/eIF4E_Arm_P18
UZ_010_1				Asia	Central Asia	Uzbekistan	Bukhara old city (Bukhara region, Uzbekistan)	Armeniaca	Prunus armeniaca	Armeniaca	apricot crop species	eIFiso4E_Arm_P02	eIF4E_Arm_P00
UZ_010_2				Asia	Central Asia	Uzbekistan	Bukhara old city (Bukhara region, Uzbekistan)	Armeniaca	Prunus armeniaca	Armeniaca	apricot crop species	eIFiso4E_Arm_P00/eIFiso4E_Arm_P08	eIF4E_Arm_P01
UZ_011_1				Asia	Central Asia	Uzbekistan	Bukhara old city (Bukhara region, Uzbekistan)	Armeniaca	Prunus armeniaca	Armeniaca	apricot crop species	eIFiso4E_Arm_P00/eIFiso4E_Arm_P02	eIF4E_Arm_P00
UZ_011_2				Asia	Central Asia	Uzbekistan	Bukhara old city (Bukhara region, Uzbekistan)	Armeniaca	Prunus armeniaca	Armeniaca	apricot crop species	eIFiso4E_Arm_P00/eIFiso4E_Arm_P02	eIF4E_Arm_P00
UZ_011_3				Asia	Central Asia	Uzbekistan	Bukhara old city (Bukhara region, Uzbekistan)	Armeniaca	Prunus armeniaca	Armeniaca	apricot crop species	eIFiso4E_Arm_P00	eIF4E_Arm_P00
UZ_012_1				Asia	Central Asia	Uzbekistan	Samarkand old city (Samarkand region, Uzbekistan)	Armeniaca	Prunus armeniaca	Armeniaca	apricot crop species	eIFiso4E_Arm_P00/eIFiso4E_Arm_P09	eIF4E_Arm_P00
UZ_012_2				Asia	Central Asia	Uzbekistan	Samarkand old city (Samarkand region, Uzbekistan)	Armeniaca	Prunus armeniaca	Armeniaca	apricot crop species	eIFiso4E_Arm_P00/eIFiso4E_Arm_P02	eIF4E_Arm_P00
UZ_013_1				Asia	Central Asia	Uzbekistan	Samarkand old city (Samarkand region, Uzbekistan)	Armeniaca	Prunus armeniaca	Armeniaca	apricot crop species	eIFiso4E_Arm_P00/eIFiso4E_Arm_P02	eIF4E_Arm_P00
UZ_014_1				Asia	Central Asia	Uzbekistan	Samarkand old city (Samarkand region, Uzbekistan)	Armeniaca	Prunus armeniaca	Armeniaca	apricot crop species	eIFiso4E_Arm_P02	eIF4E_Arm_P00
UZ_015_1				Asia	Central Asia	Uzbekistan	Samarkand old city (Samarkand region, Uzbekistan)	Armeniaca	Prunus armeniaca	Armeniaca	apricot crop species	eIFiso4E_Arm_P02	eIF4E_Arm_P00
ZA_001				Africa	Southern Africa	South Africa		Amygdalus	Prunus persica	Persica	peach crop species	eIFiso4E_Per_P00	eIF4E_Per_P00
ZA_002				Africa	Southern Africa	South Africa		Amygdalus	Prunus persica	Persica	peach crop species	eIFiso4E_Per_P00	eIF4E_Per_P00
ZA_003				Africa	Southern Africa	South Africa		Amygdalus	Prunus persica	Persica	peach crop species	eIFiso4E_Per_P00	eIF4E_Per_P00
ZA_004				Africa	Southern Africa	South Africa		Amygdalus	Prunus persica	Persica	peach crop species	eIFiso4E_Per_P00	eIF4E_Per_P00
ZA_005				Africa	Southern Africa	South Africa		Amygdalus	Prunus persica	Persica	peach crop species	eIFiso4E_Per_P00	eIF4E_Per_P00
ZA_006				Africa	Southern Africa	South Africa		Amygdalus	Prunus persica	Persica	peach crop species	not available	eIF4E_Per_P00/eIF4E_Per_P03
ZA_007				Africa	Southern Africa	South Africa		Amygdalus	Prunus persica	Persica	peach crop species	not available	eIF4E_Per_P03
ZA_008				Africa	Southern Africa	South Africa		Amygdalus	Prunus persica	Persica	peach crop species	eIFiso4E_Per_P00	eIF4E_Per_P00
ZA_009				Africa	Southern Africa	South Africa		Amygdalus	Prunus persica	Persica	peach crop species	eIFiso4E_Per_P00	eIF4E_Per_P08

## Sheet: Table S2
Table S2: Overall data from eIF4E gene for the three main groups (Armeniaca, Amygdalus and Persica) and their subgroups respectively (crop species, wild forms and related species). Data concern the sample size, the number of haplotypes and, in both coding and amino acid sequences the number of heterozygous accessions, the number of accessions with variation(s) and the haplotypic richness in Table…
Table S2-A:
Criteria	Armeniaca group	Apricot crop species	Wild Apricots	Apricot related species	Amygdalus group	Almond crop species	Almond related species	Persica group	Peach crop species	Peach related species
Sample size (number of accessions)	695	400	220	75	189	134	55	284	252	32
Total number of haplotypes (diploïd species)	1390	800	440	150	378	268	110	568	504	64
Number of heterozygous accessions in coding sequence	196	81	69	46	97	64	33	22	12	10
Number of heterozygous accessions in amino acid sequence	94	42	23	29	67	39	28	14	11	3
Number of accessions with variation(s) in coding sequence	235	104	72	59	137	86	51	135	115	20
Number of accessions with amino acid variation(s)	125	63	25	37	103	56	47	127	114	13
Number of accessions with rare amino acid variation(s) (occurrence < 5%)	103	63	25	15	62	32	30	24	17	7
Haplotypic richness in coding sequence	61	41	16	25	73	38	43	22	13	14
Haplotypic richness in amino acid sequence	42	31	8	12	45	23	28	15	9	10
Table S2-B:	Statistics and classification
	Main groups				Armeniaca group				Amygdalus group	Persica group
Criteria	3 groups	Armeniaca vs Amygdalus	Armeniaca vs Persica	Amygdalus vs Persica	3 subgroups	crop species vs wild apricots	crop vs related species	wild apricots vs related species	crop vs related species	crop vs related species
Number of heterozygous accessions in coding sequence	111.52731	35.848314	48.73511	114.443522	54.236463	9.558673	54.42059	21.120311	2.33801	27.87702
	<0.0001***	<0.0001***	<0.0001***	<0.0001***	<0.0001***	0.002**	<0.0001***	<0.0001***	0.126	<0.0001***
	Amygdalus > Armeniaca > Persica	Amygdalus > Armeniaca	Armeniaca > Persica	Amygdalus > Persica	related sp. > wild ap. > crop sp.	wild ap. > crop sp.	related sp. > crop sp.	related sp. > wild ap.	related sp. = crop sp.	related sp. > crop sp.
Number of heterozygous accessions in amino acid sequence	85.846201	47.950848	15.177371	74.480701	45.436615	0.000312	39.413596	30.659695	8.101985	1.520680
	<0.0001***	<0.0001***	<0.0001***	<0.0001***	<0.0001***	0.986	<0.0001***	<0.0001***	0.004**	0.218
	Amygdalus > Armeniaca > Persica	Amygdalus > Armeniaca	Armeniaca > Persica	Amygdalus > Persica	related sp. > wild ap. = crop sp.	wild ap. = crop sp.	related sp. > crop sp.	related sp. > wild ap.	related sp. > crop sp.	related sp. = crop sp.
Number of accessions with variation(s) in coding sequence	93.072582	91.184323	16.14798	28.911576	78.44816	3.15978	77.722065	47.814689	17.834329	3.238236
	<0.0001***	<0.0001***	<0.0001***	<0.0001***	<0.0001***	0.075	<0.0001***	<0.0001***	<0.0001***	0.072
	Amygdalus > Persica > Armeniaca	Amygdalus > Armeniaca	Persica > Armeniaca	Amygdalus > Persica	related sp. > wild ap. = crop sp.	wild ap. = crop sp.	related sp. > crop sp.	related sp. > wild ap.	related sp. > crop sp.	related sp. = crop sp.
Number of accessions with amino acid variation(s)	130.026699	103.496418	75.376589	4.344102	57.859467	2.242277	42.8579306	48.577215	29.97994	0.2444276
	<0.0001***	<0.0001***	<0.0001***	0.037	<0.0001***	0.134	<0.0001***	<0.0001***	<0.0001***	0.62103
	Amygdalus > Persica > Armeniaca	Amygdalus > Armeniaca	Persica > Armeniaca	Amygdalus > Persica	related sp. > crop sp. = wild ap.	crop sp. = wild ap.	related sp. > crop sp.	related sp. > wild ap.	related sp. > crop sp.	related sp. = cultivted
Number of accessions with rare amino acid variation(s) (occurrence < 5%)	51.96817	31.656502	7.24511	45.243444	3.95017	2.242277	0.831204	3.559324	16.63473	8.400456
	<0.0001***	<0.0001***	0.007**	<0.0001***	0.139	0.134	0.362	0.059	<0.0001***	0.004**
	Amygdalus > Armeniaca > Persica	Amygdalus > Armeniaca	Armeniaca > Persica	Amygdalus > Persica	related sp. = crop sp. = wild ap.	crop sp. = wild ap.	related sp. = crop sp.	related sp. = wild ap.	related sp. > crop sp.	related sp. > crop sp.
Haplotypic richness in coding sequence	115.6777	94.489547	0.263713	59.884234	36.249838	1.434438	26.028294	29.373032	28.746712	46.6999
	<0.0001***	<0.0001***	0.608	<0.0001***	<0.0001***	0.231	<0.0001***	<0.0001***	<0.0001***	<0.0001***
	Amygdalus > Armeniaca = Persica	Amygdalus > Armeniaca	Armeniaca = Persica	Amygdalus > Persica	related sp. > crop sp. = wild ap.	crop sp. = wild ap.	related sp. > crop sp.	related sp. > wild ap.	related sp. > crop sp.	related sp. > crop sp.
Haplotypic richness in amino acid sequence	61.511069	50.123194	0.20681	32.78956	12.32107	3.94229	4.973671	13.053397	19.02207	33.64033
	<0.0001***	<0.0001***	0.649	<0.0001***	0.002**	0.047*	0.026*	0.000**	<0.0001***	<0.0001***
	Amygdalus > Armeniaca = Persica	Amygdalus > Armeniaca	Armeniaca = Persica	Amygdalus > Persica	related sp. > crop sp. > wild ap.	crop sp. > wild ap.	related sp. > crop sp.	related sp. > wild ap.	related sp. > crop sp.	related sp. > crop sp.

## Sheet: Table S3
Table S3: Overall data from eIFiso4E gene for the three main groups (Armeniaca, Amygdalus and Persica) and their subgroups respectively (crop species, wild forms and related species). Data concern the sample size, the number of haplotypes and, in both coding and amino acid sequences the number of heterozygous accessions, the number of accessions with variation(s) and the haplotypic richness in Ta…
Table S3-A:
Criteria	Armeniaca group	Apricot crop species	Wild Apricots	Apricot related species	Amygdalus group	Almond crop species	Almond related species	Persica group	Peach crop species	Peach related species
Sample size (number of accessions)	767	413	268	86	182	127	55	282	248	34
Total number of haplotypes with diploïd indivuduals	1534	826	536	172	364	254	110	564	496	68
Number of heterozygous accessions in coding sequence	443	238	141	64	69	52	17	11	2	9
Number of heterozygous accessions in amino acid sequence	247	91	118	38	54	42	12	6	0	6
Number of accessions with variation(s) in coding sequence	760	411	264	85	164	110	54	29	6	23
Number of accessions with amino acid variation(s)	454	187	223	44	163	109	54	12	2	10
Number of accessions with rare amino acid variation(s) (occurence < 5%)	66	46	10	10	34	16	18	5	2	3
Haplotypic richness in coding sequence	62	45	10	24	62	40	32	18	6	14
Haplotypic richness in amino acid sequence	18	11	5	8	25	16	15	9	3	7
Table S3-B:	Statistics and classification
	Main groups				Armeniaca group				Amygdalus group	Persica group
Criteria	3 groups	Armeniaca vs Amygdalus	Armeniaca vs Persica	Amygdalus vs Persica	3 subgroups	crop species vs wild apricots	crop vs related species	wild apricots vs related species	crop vs related species	crop vs related species
Number of heterozygous accessions in coding sequence	246.583089	23.318557	243.628466	89.673834	12.695908	1.656374	8.399513	12.70208	1.642152	52.53769
	<0.0001***	<0.0001***	<0.0001***	<0.0001***	0.002**	0.198	0.004**	0.000**	0.200	<0.0001***
	Armeniaca > Amygdalus > Persica	Armeniaca > Amygdalus	Armeniaca > Persica	Amygdalus > Persica	related sp. > crop sp. = wild	crop sp. = wild	related sp. > crop sp.	related sp. > wild	related sp. = crop sp.	related sp. > crop sp.
Number of heterozygous accessions in amino acid sequence	102.187845	0.435795	101.910453	74.527738	42.387569	36.968278	18.221718	0.000644	2.328876	44.716112
	<0.0001***	0.509	<0.0001***	<0.0001***	<0.0001***	<0.0001***	<0.0001***	0.980	0.127	<0.0001***
	Armeniaca = Amygdalus > Persica	Armeniaca = Amygdalus	Armeniaca > Persica	Amygdalus > Persica	related sp. = wild > crop sp.	wild > crop sp.	related sp. > crop sp.	related sp. = wild	related sp. = crop sp.	related sp. > crop sp.
Number of accessions with variation(s) in coding sequence	949.73827	46.21982	872.230749	290.136797	1.894176	1.892063	0.548382	0.05084	5.762505	137.88765
	<0.0001***	<0.0001***	<0.0001***	<0.0001***	0.388	0.169	0.459	0.822	0.016*	<0.0001***
	Armeniaca > Amygdalus > Persica	Armeniaca > Amygdalus	Armeniaca > Persica	Amygdalus > Persica	crop sp. = related sp. = wild	crop sp. = wild	crop sp. = related sp.	related sp. = wild	related sp. > crop sp.	related sp. > crop sp.
Number of accessions with amino acid variation(s)	375.48552	59.643691	252.048943	342.651617	99.391633	97.601402	0.991283	36.070994	6.26593	60.05209
	<0.0001***	<0.0001***	<0.0001***	<0.0001***	<0.0001***	<0.0001***	0.319	<0.0001***	0.0123*	<0.0001***
	Amygdalus > Armeniaca > Persica	Amygdalus > Armeniaca	Armeniaca > Persica	Amygdalus > Persica	wild > related sp. = crop sp.	wild > crop sp.	related sp. = crop sp.	wild > related sp.	related sp. > crop sp.	related sp. > crop sp.
Number of accessions with rare amino acid variation(s) (occurrence < 5%)	40.54597	15.84284	15.251282	41.075536	12.46285	11.814356	0.017145	7.616165	10.23611	11.03474
	<0.0001***	<0.0001***	<0.0001***	<0.0001***	0.002**	0.001**	0.896	0.005**	<0.0001***	<0.0001***
	Amygdalus = Armeniaca > Persica	Amygdalus > Armeniaca	Armeniaca > Persica	Amygdalus > Persica	related sp. = crop sp. > wild	crop sp. > wild	related sp. = crop sp.	related sp. > wild	related sp. > crop sp.	related sp. > crop sp.
Haplotypic richness in coding sequence	100.28844	81.310993	0.812781	53.80313	39.27617	10.764661	16.002162	41.618211	8.612147	65.6574
	<0.0001***	<0.0001***	0.367	<0.0001***	<0.0001***	0.001**	<0.0001***	<0.0001***	0.003**	<0.0001***
	Amygdalus > Armeniaca > Persica	Amygdalus > Armeniaca	Armeniaca = Persica	Amygdalus > Persica	related sp. > crop sp. > wild	crop sp. > wild	related sp. > crop sp.	related sp. > wild	related sp. > crop sp.	related sp. > crop sp.
Haplotypic richness in amino acid sequence	47.089296	43.088037	0.579021	17.423147	12.31998	0.445501	8.399112	9.98834	5.303673	32.45235
	<0.0001***	<0.0001***	0.447	<0.0001***	0.002**	0.504	0.004**	0.002**	0.0213*	<0.0001***
	Amygdalus > Persica = Armeniaca	Amygdalus > Armeniaca	Persica = Armeniaca	Amygdalus > Persica	related sp. > crop sp. = wild	crop sp. = wild	related sp. > crop sp.	related sp. > wild	related sp. > crop sp.	related sp. > crop sp.

## Sheet: Table S4a
Table S4-A: Positions of amino acid variations along the eIFiso4E amino acid sequence (216 amino acids) retrieved in the Armeniaca group. Haplotypes derived from the amino acid reference sequence are indicated in the left column with the prefix eIFiso4E_Arm (for Armeniaca) followed by _P (for Protein) with an incremented number from _P00 corresponding to the haplotype name given to the sequence o…
Armeniaca haplotype name		Positions of amino acid variations along the eIFiso4E sequence (216 amino acids)																			Number of haplotypes regarding the main group and the subgroups				Number of haplotypes regarding geographic origin of the accessions
		2	7	8	9	10	11	17	23	26	29	36	38	55	58	91	127	144	149	181	Armeniaca (1534) (rare if <77)	Apricot crop species (826) (rare if <42)	Wild apricots (536) (rare if <27)	Apricot related species (172) (rare if <9)	Southern Africa (2)	Central America (2)	Northern America (42)	Central Asia (904)	Eastern Asia (248)	Irano-caucasian (206)	Eastern Europe (100)	Western Europe (22)	Asia (4)	Europe (4)
eIFiso4E_Arm_P00 (reference)		A	A	A	A	-	P	A	L	A	A	S	G	K	Q	F	A	Q	D	I	867 [0.56189]	539 [0.652542]	207 [0.386194]	121 [0.703488]	2	1	33	376	182	155	94	20	4
eIFiso4E_Arm_P01						V															30	30						6		22	2
eIFiso4E_Arm_P02			T																		541	215	317 [0.591418]	9		1	5	502	24	4	4	1
eIFiso4E_Arm_P03																	P				30	16	9	5			4	13	9	4
eIFiso4E_Arm_P04		E		T																	1	1										1
eIFiso4E_Arm_P05							-														18	18								18
eIFiso4E_Arm_P06																				N	1	1								1
eIFiso4E_Arm_P07					-	V															3	3						1		2
eIFiso4E_Arm_P08					-	V							E								1	1						1
eIFiso4E_Arm_P09 #																		H			1	1						1
eIFiso4E_Arm_P10										-											1	1						1
eIFiso4E_Arm_P11																			E		29			29					29
eIFiso4E_Arm_P12												C									1			1					1
eIFiso4E_Arm_P13								T													1			1					1
eIFiso4E_Arm_P14 #													R								4			4										4
eIFiso4E_Arm_P15									V		T	I		N	K	L					2			2					2
eIFiso4E_Arm_P16			T							-											2		2					2
eIFiso4E_Arm_P17		V	T																		1		1					1
Presence of amino acid variation among all the haplotypes	Armeniaca (1534) (rare if <77)	1(E) / 1(V)	544	1	4	34	18	1	2	3	2	1(C) / 2(I)	1(E) / 4(R)	2	2	2	30	1	29	1
	Apricot crop species (826) (rare if <42)	1(E)	215	1	4	34	18			1			1(E)				16	1		1
	Wild apricots (536) (rare if <27)	1(V)	320							2							9
	Apricot related species (172) (rare if <9)		9					1	2		2	1(C) / 2(I)	4(R)	2	2	2	5		29

## Sheet: Table S4b
Table S4-B: Positions of amino acid variations along the eIFiso4E amino acid sequence (216 amino acids) retrieved in the Amygdalus group. Haplotypes derived from the amino acid reference sequence are indicated in the left column with the prefix eIFiso4E_Amy (for Amygdalus) followed by _P (for Protein) with an incremented number from _P00 corresponding to the haplotype name given to the sequence o…
Amygdalus haplotype name		Positions of amino acid variations along the eIFiso4E sequence (216 amino acids)																				Number of haplotypes regarding the main group and the subgroups			Number of haplotypes regarding geographic origin of the accessions
		4	5	7	8	10	17	24	25	28	31	65	94	96	101	125	127	131	157	204	212	Amygdalus (364) (rare if <19)	Almond crop species (254) (rare if <13)	Almond related species (110) (rare if <6)	Northern America (14)	Central Asia (70)	Eastern Asia (18)	Irano-caucasian (200)	Southern Asia (6)	Eastern Europe (14)	Western Europe (32)	Asia (2)	Europe (8)
eIFiso4E_Amy_P00 (reference)		E	V	A	A	V	A	E	A	A	A	S	N	D	R	S	A	T	S	K	R	54 [0.148352]	49 [0.192913]	5 [0.045455]		22	8	17	2	1	2		2
eIFiso4E_Amy_P01										-												112 [0.307692]	82 [0.322834]	30 [0.272727]	5	17	5	66	3	4	9		3
eIFiso4E_Amy_P02									E	-												80	75	5	6	11	1	45		6	9	2
eIFiso4E_Amy_P03									E	-										N		1	1					1
eIFiso4E_Amy_P04																				I		1	1					1
eIFiso4E_Amy_P05										-							P					29	26	3	2	7	2	13	1	1	3
eIFiso4E_Amy_P06									E	-					G							1	1					1
eIFiso4E_Amy_P07 #										-	P								N			42	2	40		1		41
eIFiso4E_Amy_P08										-					G							1	1					1
eIFiso4E_Amy_P09										-								I	N			1	1					1
eIFiso4E_Amy_P10					V					-												1	1		1
eIFiso4E_Amy_P11 #				T		-				-												4	4			2					2
eIFiso4E_Amy_P12 #										-									N			8	3	5		1		4			2		1
eIFiso4E_Amy_P13									E	-											L	1	1								1
eIFiso4E_Amy_P14 #								A		-												4	4			2					2
eIFiso4E_Amy_P15								G	E	-												2	2								2
eIFiso4E_Amy_P16										-		T						P				1		1				1
eIFiso4E_Amy_P17		D								-	P								N			2		2				2
eIFiso4E_Amy_P18 #							V			-							P					6		6				4					2
eIFiso4E_Amy_P19										-						T						2		2				2
eIFiso4E_Amy_P20						-				-												4		4			2			2
eIFiso4E_Amy_P21 #						-				-				E								2		2		2
eIFiso4E_Amy_P22			L		T	-				-			S									2		2		2
eIFiso4E_Amy_P23								G		-												1		1		1
eIFiso4E_Amy_P24										-			S									2		2		2
Presence of amino acid variation among all the haplotypes	Amygdalus (364) (rare if <19)	2	2	4	1(A) / 2(T)	12	6	4(A) / 3(G)	85	310	44	1	4	2	2	2	35	1(I) / 1(P)	53	1(N) / 1(I)	1
	Almond crop species (254) (rare if <13)			4	1(A)	4		4(A) / 2(G)	80	205	2				2		26	1(I)	6	1(N) / 1(I)	1
	Almond related species (110) (rare if <6)	2	2		2(T)	8	6	1(G)	5	105	42	1	4	2		2	9	1(P)	47

## Sheet: Table S4c
Table S4-C: Positions of amino acid variations along the eIFiso4E amino acid sequence (216 amino acids) retrieved in the Persica group. Haplotypes derived from the amino acid reference sequence are indicated in the left column with the prefix eIFiso4E_Per (for Persica) followed by _P (for Protein) with an incremented number from _P00 corresponding to the haplotype name given to the sequence of re…
Persica haplotype name		Positions of amino acid variations along the eIFiso4E sequence (216 amino acids)								Number of haplotypes regarding the main group and the subgroups			Number of haplotypes regarding geographic origin of the accessions
		10	24	27	28	94	127	157	187	Persica (564) (rare if <29)	Peach crop species (496) (rare if <25)	Peach related species (68) (rare if <4)	Southern Africa (30)	Central America (2)	Northern America (64)	Southern America (4)	Central Asia (40)	Eastern Asia (252)	Irano-caucasian (54)	Southern Asia (16)	Eastern Europe (30)	Western Europe (52)	Asia (18)	unknown (2)
eIFiso4E_Per_P00 (reference)		V	E	A	-	N	A	S	E	546 [0.968085]	492 [0.991935]	54 [0.794118]	30	2	64	4	38	239	52	16	30	52	17	2
eIFiso4E_Per_P01		-				S	G			2	2								2
eIFiso4E_Per_P02					A					2	2						2
eIFiso4E_Per_P03		-								4		4						4
eIFiso4E_Per_P04			D			S				4		4						4
eIFiso4E_Per_P05				V				N		1		1						1
eIFiso4E_Per_P06 #									D	2		2						2
eIFiso4E_Per_P07						S				2	2							2
eIFiso4E_Per_P08							P			1	1												1
Presence of amino acid variation among all the haplotypes	Persica (564) (rare if <29)	6	4	1	2	8	2(G) / 1(P)	1	2
	Peach crop species (496) (rare if <25)	2			2	2	2(G)
	Peach related species (68) (rare if <4)	4	4	1		6	1(P)	1	2

## Sheet: Table S5a
Table S5-A: Positions of amino acid variations along the eIF4E amino acid sequence (234 amino acids) retrieved in the Armeniaca group. Haplotypes derived from the amino acid reference sequence are indicated in the left column with the prefix eIFiso4E_Arm (for Armeniaca) followed by _P (for Protein) with an incremented number from _P00 corresponding to the haplotype name given to the sequence of r…
Armeniaca haplotype name		Positions of amino acid variations along the eIF4E sequence (234 amino acids)																																Number of haplotypes regarding the main group and the subgroups				Number of haplotypes regarding geographic origin of the accessions
		3	7	8	9	12	16	21	22	31	37	43	44	50	51	52	53	54	67	72	111	141	142	144	152	180	187	191	193	204	205	223	233	Armeniaca (1390) (rare if <70)	Apricot crop species (800) (rare if <40)	Wild apricots (440) (rare if <22)	Apricot related species (150) (rare if <8)	Southern Africa (2)	Central America (2)	Northern America (42)	Central Asia (744)	Eastern Asia (242)	Southern Asia (2)	Irano- caucasian (212)	Eastern Europe (108)	Western Europe (26)	unknown asian origin (4)	unknown european origin (6)
eIF4E_Arm_P00 (reference)		V	L	K	T	S	A	N	P	P	V	A	S	I	A	P	Q	S	S	S	I	F	P	G	Y	E	K	N	A	G	F	H	V	1223 [0.879856]	709 [0.888471]	412 [0.932127]	102 [0.680000]	2	2	38	687	192		177	96	24	3	2
eIF4E_Arm_P01																						L									L			5	5						2			1	1	1
eIF4E_Arm_P02																					L													3	1		2							1				2
eIF4E_Arm_P03			P																		L											Q	A	9	9					1	2	2		4
eIF4E_Arm_P04																Q								R										1	1									1
eIF4E_Arm_P05						A																												1	1									1
eIF4E_Arm_P06																					L											Q	A	20	20							2		16	2
eIF4E_Arm_P07																Q					L											Q	A	2	2									2
eIF4E_Arm_P08		I																																1	1							1
eIF4E_Arm_P09																					L					D						Q	A	2	2							2
eIF4E_Arm_P10																	E					L									L			6	4		2						2		1	1		2
eIF4E_Arm_P11																	E					L					R				L			2	2										2
eIF4E_Arm_P12																	E					L								V	L			2	2							1			1
eIF4E_Arm_P13			P																		L					D						Q	A	3	3					1	2
eIF4E_Arm_P14																					L											Q		1	1										1
eIF4E_Arm_P15																				F														1	1										1
eIF4E_Arm_P16			P																		L													4	4						2				2
eIF4E_Arm_P17																		C											T					1	1										1
eIF4E_Arm_P18									L																									51	11	13	27				24	27
eIF4E_Arm_P19															V																			12	4	8					12
eIF4E_Arm_P20												E				Q																		3	1	2					3
eIF4E_Arm_P21				E																														1	1						1
eIF4E_Arm_P22												E																						1	1						1
eIF4E_Arm_P23													T																					1	1									1
eIF4E_Arm_P24																										D						Q		1	1									1
eIF4E_Arm_P25								S		H																								1	1									1
eIF4E_Arm_P26																Q																		4	4									4
eIF4E_Arm_P27																								R										2	2									2
eIF4E_Arm_P28																					M													1	1							1
eIF4E_Arm_P29							G																											4	1		3				1	3
eIF4E_Arm_P30			P		A																L					D						Q	A	2	2						2
eIF4E_Arm_P31							G							K																				1			1					1
eIF4E_Arm_P32									L																F									3			3					3
eIF4E_Arm_P33																		C																6			6					6
eIF4E_Arm_P34									L										N															1			1					1
eIF4E_Arm_P35																	E																	1			1										1
eIF4E_Arm_P36																														V	L			1			1			1
eIF4E_Arm_P37																	E					L	A							V	L			1			1			1
eIF4E_Arm_P38											E																							1		1					1
eIF4E_Arm_P39											E	E																						2		2					2
eIF4E_Arm_P40																												K						1		1					1
eIF4E_Arm_P41		D																																1		1					1
Presence of amino acid variation among all the haplotypes	Armeniaca (1390) (rare if <70)	1(I) / 1(D)	18	1	2	1	5	1	55	1	3	6	1	1	12	10	12	7	1	1	46 (L) / 1(M)	16	1	3	3	8	2	1	1	4	17	40	38
	Apricot crop species (800) (rare if <40)	1 (I)	18	1	2	1	1	1	11	1		2	1		4	8	8	1		1	44 (L) / 1(M)	13		3		8	2		1	2	13	40	38
	Wild apricots (440) (rare if <22)	1 (D)							13		3	4			8	2												1
	Apricot related species (150) (rare if <8)						4		31					1			4	6	1		2 (L)	3	1		3					2	4

## Sheet: Table S5b
Table S5-B: Positions of amino acid variations along the eIF4E amino acid sequence (234 amino acids) retrieved in the Amygdalus group. Haplotypes derived from the amino acid reference sequence are indicated in the left column with the prefix eIFiso4E_Amy (for Amygdalus) followed by _P (for Protein) with an incremented number from _P00 corresponding to the haplotype name given to the sequence of r…
Amygdalus haplotype name		Positions of amino acid variations along the eIF4E sequence (234 amino acids)																																Number of haplotypes regarding the main group and the subgroups			Number of haplotypes regarding geographic origin of the accessions
		2	5	6	7	8	9	12	22	23	31	50	53	111	130	139	140	141	142	149	160	180	204	205	208	210	211	212	216	223	226	232	233	Amygdalus (378) (rare if <19)	Almond crop species (268) (rare if <13)	Almond related species(110) (rare if <6)	Northern America (14)	Central Asia (70)	Eastern Asia (18)	Southern Asia (6)	Irano- caucasian (216)	Middle East (2)	Eastern Europe (16)	Western Europe (30)	unknown european origin (6)
eIF4E_Amy_P00 (reference)		V	D	A	P	K	T	S	P	K	P	I	Q	L	V	V	T	F	P	S	E	D	G	F	Y	E	T	I	F	Q	S	V	A	218 [0.574074]	187 [0.697761]	31 [0.281818]	10	41	10	4	114	2	12	24	1
eIF4E_Amy_P01							A																											38	36	2		6	1		30				1
eIF4E_Amy_P02														I								E								H			V	4	4			2			2
eIF4E_Amy_P03			E				D																											1	1						1
eIF4E_Amy_P04					L									I				L				E		L						H			V	2	1	1					1		1
eIF4E_Amy_P05					L									I				L				E		L				L		H			V	1	1						1
eIF4E_Amy_P06							I																											5	3	2	1				2				2
eIF4E_Amy_P07		M										K																						1	1						1
eIF4E_Amy_P08																													C					1	1						1
eIF4E_Amy_P09					H																													1	1						1
eIF4E_Amy_P10			E																															9	9		1				4			4
eIF4E_Amy_P11							A			E																								1	1						1
eIF4E_Amy_P12		M		T																														1	1						1
eIF4E_Amy_P13		M																																1	1						1
eIF4E_Amy_P14		E																																2	2						2
eIF4E_Amy_P15																														H				8	8			6						2
eIF4E_Amy_P16														I								E								H				1	1			1
eIF4E_Amy_P17														I					S											H				1	1			1
eIF4E_Amy_P18													E																					2	2					2
eIF4E_Amy_P19														I		L									N									4	2	2		1	1				2
eIF4E_Amy_P20														I					S															30	1	29			1		29
eIF4E_Amy_P21							A														K													1	1				1
eIF4E_Amy_P22					L									I								E								H			V	2	2			2
eIF4E_Amy_P23														I					S	P							N							2		2					2
eIF4E_Amy_P24																			S															1		1					1
eIF4E_Amy_P25																						E												3		3					1				2
eIF4E_Amy_P26														I								E												3		3					3
eIF4E_Amy_P27								L						I					S								N							4		4					4
eIF4E_Amy_P28				T																														6		6					6
eIF4E_Amy_P29			E		H									I					S															1		1					1
eIF4E_Amy_P30			E											I								E								H			V	1		1					1
eIF4E_Amy_P31			E											I					S															3		3					3
eIF4E_Amy_P32			E						T					I					S															1		1					1
eIF4E_Amy_P33				T										I	M				S													A		1		1					1
eIF4E_Amy_P34														I					S								A			H				2		2		2
eIF4E_Amy_P35																				P		E								H				2		2		2
eIF4E_Amy_P36														I			N	L	T			E				D				H				1		1			1
eIF4E_Amy_P37																						E								H				1		1			1
eIF4E_Amy_P38																							V							H				2		2		2
eIF4E_Amy_P39					L	L							E	I				L	T			E	V	L		D				H			V	1		1							1
eIF4E_Amy_P40					L															P		E						M		H			V	3		3	1	2
eIF4E_Amy_P41					L															P		E								H			V	2		2	1	1
eIF4E_Amy_P42					L									I			N	L	T	Y		E		L		D							V	1		1			1
eIF4E_Amy_P43					L									I				L	T			E		L		D				H	G		V	1		1			1
eIF4E_Amy_P44					L						S									P		E								H			V	1		1		1
Presence of amino acid variation among all the haplotypes	Amygdalus (378) (rare if <19)	3(M) / 2(E)	14	8	14(L) / 2(H)	1	40(A)/1(D)/5(I)	4	1	1	1	1	3	67	1	4	2	7	46(S) / 4(T)	10(P) / 1(Y)	1	30	3	6	4	4	6(N) / 2(A)	1(L) / 3(M)	1	36	1	1	19
	Almond crop species (268) (rare if <13)	3(M) / 2(E)	8	1	4(L) / 1(H)		38(A)/1(D)/3(I)			1		1	2	13		2		2	2(S)		1	9		2	2			1(L)	1	18			8
	Almond related species(110) (rare if <6)		6	7	10(L) / 1(H)	1	2(A) / 2(I)	4	1		1		1	54	1	2	2	5	44(S) / 4(T)	10(P) / 1(Y)		21	3	4	2	4	6(N) / 2(A)	3(M)		18	1	1	11

## Sheet: Table S5c
Table S5-C: Positions of amino acid variations along the eIF4E amino acid sequence (234 amino acids) retrieved in the Persica group. Haplotypes derived from the amino acid reference sequence are indicated in the left column with the prefix eIFiso4E_Per (for Persica) followed by _P (for Protein) with an incremented number from _P00 corresponding to the haplotype name given to the sequence of refer…
Persica haplotype name		Positions of amino acid variations along the eIF4E sequence (234 amino acids)																Number of haplotypes regarding the main group and the subgroups			Number of haplotypes regarding geographic origin of the accessions
		7	22	38	52	53	98	111	141	168	180	190	205	216	217	223	233	Persica (568) (rare if <29)	Peach crop species (504) (rare if <26)	Peach related species (64) (rare if <4)	Northern Africa (2)	Southern Africa (32)	Central America (2)	Northern America (64)	Southern America (4)	Central Asia (40)	Eastern Asia (254)	Southern Asia (16)	Irano- caucasian (48)	Eastern Europe (30)	Western Europe (60)	unknown asian origin (14)	unknown origin (2)
eIF4E_Per_P00 (reference)		P	P	G	P	Q	S	L	F	I	E	I	F	F	H	Q	A	327 [0.575704]	286 [0.567460]	41 [0.640625]	2	13		14		2	178	14	37	26	28	12	1
eIF4E_Per_P01								I	L				L			H	V	2	2										2
eIF4E_Per_P02							N											1	1										1
eIF4E_Per_P03								I								H	V	5	5			3							2
eIF4E_Per_P04					Q													1	1								1
eIF4E_Per_P05											D							13	5	8						2	11
eIF4E_Per_P06																H		198	194	4		14	2	50	4	36	48	2	6	4	32
eIF4E_Per_P07														C				9	8	1							8						1
eIF4E_Per_P08										V					R			2	2			2
eIF4E_Per_P09		L						I								H	V	2		2							2
eIF4E_Per_P10												M						1		1							1
eIF4E_Per_P11						E					D							2		2												2
eIF4E_Per_P12				V														1		1							1
eIF4E_Per_P13			S			E					D							2		2							2
eIF4E_Per_P14						E					D					H		2		2							2
Presence of amino acid variation among all the haplotypes	Persica (568) (rare if <29)	2	2	1	1	6	1	9	2	2	19	1	2	9	2	209	9
	Peach crop species (504) (rare if <26)				1			7	2	2	5		2	8	2	201	7
	Peach related species (64) (rare if <4)	2	2	1		6	1	2			14	1		1		8	2

[truncated: 4 more sheets: Table S6a, Table S6b, Table S6c, Table S7]
